# Supplementary material for: Travel pattern-based bus trip origin-destination estimation using smart card data
Source: PLoS One. 2022 Jun 24;17(6):e0270346. doi: 10.1371/journal.pone.0270346 (PMC9231760; doi:10.1371/journal.pone.0270346)
Supplement: S1 Data — (XLSX) [file pone.0270346.s001.xlsx]

## Sheet: travel profile row data
Card number (Passenger)	Number of trips for each time bin
	5h~	6h~	7h~	8h~	9h~	10h~	11h~	12h~	13h~	14h~	15h~	16h~	17h~	18h~	19h~	20h~	21h~	22h~	23h~24h
1	0	0	0	0	0	0	0	0	3	1	1	0	2	1	1	3	1	0	0
2	0	0	0	0	0	0	0	0	1	0	0	0	1	0	1	0	0	0	0
3	0	0	0	0	0	0	0	0	1	0	0	0	0	0	0	1	0	0	0
5	0	0	0	0	0	0	0	0	0	0	0	1	0	0	0	0	0	0	0
6	0	0	0	0	0	0	0	0	0	0	0	1	0	0	0	0	0	0	0
7	0	1	0	0	0	0	0	0	0	0	1	0	0	0	0	0	0	0	0
8	0	0	0	0	3	0	0	0	0	0	0	0	0	0	0	0	0	0	0
9	0	0	0	0	1	0	0	0	0	0	0	0	0	0	0	0	0	0	0
10	0	0	0	0	0	0	0	1	0	0	0	0	0	0	0	0	0	0	0
11	0	0	0	0	0	0	0	0	1	0	1	1	1	2	2	0	2	0	0
12	0	0	0	4	0	0	0	0	0	0	0	0	0	0	0	1	3	0	0
14	0	0	6	18	0	0	0	6	2	0	4	3	1	10	0	0	0	0	0
15	0	0	3	0	5	0	4	1	0	0	0	0	0	0	0	0	0	0	0
16	0	0	0	0	0	0	0	0	0	0	0	0	0	1	0	0	0	0	0
17	0	0	0	2	0	0	0	0	0	0	0	0	3	0	0	0	0	0	0
18	0	0	0	0	0	0	0	0	0	0	0	0	0	1	0	0	0	0	0
19	0	0	0	1	0	0	0	0	0	0	0	0	0	1	0	0	0	0	0
20	0	0	0	0	0	1	0	0	0	2	2	2	6	9	0	7	0	0	0
21	0	0	0	0	0	1	0	2	1	0	3	1	2	0	0	0	2	0	0
22	0	0	0	0	0	0	0	0	0	0	0	1	0	1	0	0	0	2	0
23	0	0	0	1	2	5	1	2	2	0	0	15	0	0	1	0	0	8	0
24	0	0	0	0	0	0	0	0	0	1	0	0	0	0	0	0	0	0	0
25	0	0	2	1	0	0	0	0	0	0	1	1	0	1	3	1	0	0	0
26	0	0	0	0	7	0	1	0	0	0	0	0	2	3	3	0	1	0	0
28	0	0	0	0	0	0	0	0	0	0	0	0	0	0	0	1	0	0	0
29	0	0	0	0	0	0	1	0	0	1	1	1	0	0	0	1	0	0	0
30	0	0	0	0	0	0	0	0	0	0	0	0	0	0	0	1	0	1	0
32	0	0	1	0	0	0	0	0	0	0	0	0	0	0	0	0	0	0	0
33	0	0	0	0	0	0	0	0	0	0	0	1	0	0	0	0	0	0	0
34	0	0	0	0	0	0	0	0	0	0	0	1	0	0	0	0	0	0	0
35	0	0	0	0	0	0	0	0	0	2	2	1	1	2	3	0	0	3	0
37	0	0	0	0	0	0	1	0	1	1	0	0	0	0	0	0	0	0	0
38	0	0	0	1	2	0	0	0	2	0	0	0	0	0	0	0	0	0	0
39	0	0	0	0	0	0	0	0	0	0	0	0	0	0	0	0	1	0	0
40	0	0	5	31	0	0	0	0	0	0	1	0	27	8	0	0	0	0	0
41	0	0	0	1	1	1	0	1	1	1	0	2	0	3	7	3	0	1	0
43	0	0	0	0	0	0	0	0	0	0	0	0	0	0	0	0	1	0	0
46	0	0	0	0	0	0	1	0	0	0	0	0	0	0	0	0	0	0	0
47	0	0	0	0	0	1	0	0	0	0	1	0	0	1	0	0	1	0	0
48	0	0	0	0	0	0	0	0	0	0	0	0	0	0	0	1	0	1	0
49	0	0	0	0	0	0	0	0	0	0	0	0	0	1	0	0	0	1	0
50	0	0	0	0	0	0	0	0	0	1	0	0	0	0	0	0	0	0	0
51	0	0	0	0	0	1	0	0	0	0	0	0	0	1	0	0	0	0	0
52	0	0	0	0	0	0	0	0	0	0	0	0	0	0	0	1	0	0	0
53	0	0	0	0	0	0	0	0	0	0	0	0	0	1	0	0	0	0	0
54	0	0	0	0	0	0	0	0	1	0	0	0	0	0	0	0	0	0	0
55	0	0	0	0	0	1	0	0	0	0	0	0	0	1	0	0	0	0	0
56	0	0	1	1	3	0	0	1	0	0	1	1	1	3	0	0	1	0	0
57	0	0	0	0	0	0	0	0	0	0	0	0	0	0	1	0	0	0	0
58	0	0	0	0	0	0	0	0	0	0	1	0	0	0	1	1	0	0	0
59	0	0	0	2	0	0	0	0	0	0	0	0	0	0	0	0	0	0	0
60	0	0	0	0	0	0	0	0	0	0	0	0	0	0	0	0	0	2	0
61	0	0	0	0	0	0	1	0	0	0	0	0	0	0	0	0	0	0	0
62	0	0	0	1	0	0	0	0	0	0	0	0	1	0	0	0	0	0	0
63	0	1	0	0	0	0	0	0	0	0	0	0	0	0	0	1	2	1	0
64	0	0	0	0	0	1	0	1	1	3	0	0	1	1	0	1	0	0	0
65	0	0	0	0	1	0	0	0	0	0	0	0	0	0	0	0	0	0	0
66	0	0	0	0	0	0	0	0	0	0	0	0	0	1	0	0	0	0	0
68	0	0	0	0	0	1	0	0	0	0	0	0	0	0	0	0	0	0	0
70	0	0	0	1	0	0	0	1	1	0	0	0	0	0	0	0	0	0	0
71	0	0	0	0	0	0	0	0	0	1	0	0	0	1	0	0	0	0	0
72	0	0	1	0	0	0	0	0	0	0	0	0	0	0	0	0	0	0	0
73	0	0	0	0	0	0	1	0	1	0	0	0	0	0	0	0	0	0	0
74	0	0	0	0	0	0	0	0	0	0	0	1	0	1	0	0	1	0	0
75	0	0	0	0	1	0	0	0	0	1	0	0	0	0	0	0	0	0	0
76	0	0	0	0	0	0	0	0	0	0	1	0	0	0	0	0	0	0	0
77	0	0	0	0	0	0	0	0	1	0	1	0	0	0	0	0	0	0	0
78	0	0	0	0	0	0	0	0	0	0	0	0	1	0	0	0	0	0	0
79	0	0	0	0	0	0	0	0	0	0	0	0	0	0	0	0	0	1	0
81	0	2	2	0	2	0	1	0	1	0	0	0	0	0	2	1	1	0	0
82	0	0	0	0	0	0	0	0	0	0	1	0	0	0	0	0	0	0	0
83	0	0	0	0	0	0	0	0	0	0	0	0	1	0	0	0	0	0	0
84	0	0	0	0	0	0	0	0	0	0	0	0	0	0	1	0	0	0	0
85	0	1	0	0	0	0	0	0	0	0	0	0	0	0	0	0	0	0	0
86	0	0	0	0	0	0	1	0	0	0	0	0	0	1	0	0	0	0	0
87	0	0	0	0	1	0	0	0	0	2	0	0	0	0	0	0	0	1	0
89	0	0	0	0	0	0	0	0	0	0	0	0	0	1	0	0	1	0	0
90	0	0	0	1	0	1	0	0	0	0	0	0	0	0	0	0	0	0	0
91	0	0	0	0	0	2	2	3	0	1	1	0	2	0	1	0	0	0	0
92	0	0	0	1	0	0	2	0	0	0	1	0	0	0	0	0	0	0	0
94	0	0	0	0	0	0	0	0	0	1	0	0	0	0	0	0	0	0	0
95	0	0	30	2	0	0	0	0	1	0	0	0	0	0	0	2	3	15	3
96	0	0	0	0	0	0	0	0	0	2	0	0	3	2	0	0	0	0	0
97	0	0	0	0	0	0	0	0	1	0	0	1	0	0	0	1	2	2	4
98	0	0	0	0	0	0	0	1	0	0	0	0	0	0	0	0	0	0	0
99	0	0	0	0	0	0	0	1	2	0	0	0	0	1	3	2	1	0	0
100	0	0	0	0	0	0	0	0	0	0	1	0	0	0	0	0	0	0	0
101	0	0	0	0	0	0	0	0	1	0	0	0	0	0	0	0	0	0	0
102	0	0	0	0	0	0	0	0	1	0	0	0	0	0	0	1	0	0	0
103	0	0	0	0	0	0	0	0	0	0	0	0	0	0	0	1	2	1	0
104	0	0	0	0	0	0	0	0	0	1	0	0	0	0	0	0	0	0	0
106	0	0	0	0	0	0	0	0	0	0	0	0	0	1	0	0	0	0	0
107	0	0	0	0	1	0	0	0	0	0	0	0	0	0	0	0	0	0	0
108	0	0	0	0	0	0	0	0	0	1	1	0	0	0	0	0	0	0	0
110	0	0	0	0	0	1	0	2	0	2	0	0	0	0	0	0	0	0	0
111	0	0	0	0	0	0	0	0	0	1	0	0	0	0	1	0	0	0	0
112	0	0	2	0	0	0	0	0	0	0	0	0	0	0	0	2	0	0	0
115	0	0	26	1	0	0	0	0	0	0	0	0	1	6	12	0	4	0	0
116	0	0	0	0	0	0	0	0	0	0	0	0	0	1	0	2	0	1	0
117	0	0	2	0	0	0	0	0	1	0	1	0	0	3	7	7	1	1	1
118	0	0	0	0	0	0	0	0	0	1	0	0	0	0	0	0	0	0	0
119	0	0	0	0	0	0	0	0	0	0	0	0	1	0	0	0	0	0	0
120	0	0	0	0	0	0	1	0	0	0	0	1	0	0	0	0	0	0	0
121	0	0	0	1	2	0	0	0	0	0	0	0	0	7	6	1	0	0	0
124	0	0	0	0	0	0	0	0	0	0	0	1	0	0	0	0	0	0	0
126	0	0	0	0	0	0	0	0	0	0	1	0	0	0	0	0	0	0	0
127	0	0	0	0	0	0	1	1	0	1	1	0	0	0	0	0	0	0	0
128	0	0	0	0	0	0	0	0	0	0	0	0	1	0	0	0	0	0	0
129	0	0	0	0	1	0	0	0	0	0	0	0	0	0	0	0	0	0	0
130	0	0	0	0	0	0	1	0	1	0	0	0	0	0	0	0	0	0	0
132	0	0	0	0	0	0	0	0	1	0	0	0	0	0	0	0	1	0	0
134	0	0	0	1	0	0	0	0	0	0	0	0	0	0	0	0	0	0	0
136	0	0	0	0	0	0	0	0	0	0	0	0	0	0	0	1	0	0	0
137	0	0	1	0	0	0	0	0	0	0	0	0	0	0	0	1	0	0	0
139	0	0	0	0	0	0	0	0	0	0	0	0	0	1	0	0	0	0	0
140	0	0	1	3	15	0	2	1	0	0	1	0	1	0	1	0	14	3	0
141	0	0	0	0	0	0	0	0	1	0	0	0	0	0	0	0	0	0	0
142	0	0	29	0	0	0	0	2	0	0	1	12	17	0	1	0	0	1	0
144	0	0	0	1	1	0	1	0	3	2	0	1	2	1	0	0	1	1	0
145	0	0	0	1	0	0	0	0	0	0	0	0	0	0	0	0	0	0	0
146	0	1	0	0	4	0	0	0	1	0	1	0	0	0	0	0	0	0	0
148	0	0	0	0	0	0	0	0	0	0	0	0	1	0	0	0	0	0	0
149	0	0	0	0	1	0	0	1	0	0	0	0	0	0	0	0	0	0	0
150	0	0	0	0	0	0	1	0	1	0	0	0	0	0	0	0	0	0	0
151	0	0	1	0	1	1	0	3	0	1	0	2	1	2	0	0	0	0	1
152	0	0	0	0	0	0	0	0	0	0	0	0	0	0	1	0	0	0	0
153	0	0	0	0	0	0	1	0	0	0	0	1	0	0	0	0	0	0	0
154	0	0	0	0	0	0	0	0	0	0	0	0	2	0	0	0	0	0	0
155	0	0	0	0	0	1	0	0	1	1	0	0	1	1	0	0	0	0	0
159	0	0	0	0	0	0	0	0	1	0	0	1	0	0	0	0	0	0	0
160	0	0	2	0	0	0	0	0	0	0	0	0	0	0	0	0	0	0	0
161	0	0	0	0	0	0	0	0	0	0	1	0	0	0	1	1	1	0	0
162	0	0	0	0	0	0	0	1	0	0	0	0	1	0	0	0	0	0	0
163	0	0	0	1	0	0	0	1	0	0	0	0	0	6	0	0	0	0	0
164	0	0	0	0	0	0	0	1	0	1	0	0	0	0	0	0	0	0	0
166	0	0	9	16	0	0	0	0	0	0	0	0	0	15	3	1	0	0	0
167	0	0	0	0	6	1	1	3	2	1	0	1	0	0	0	0	0	0	0
169	0	0	0	0	2	0	0	0	0	0	1	0	0	0	0	0	0	0	0
171	0	0	0	0	0	0	0	0	0	0	0	1	0	0	0	0	0	0	0
173	0	0	0	0	0	0	0	0	0	1	0	0	0	0	0	0	0	0	0
174	0	0	0	0	0	0	0	0	1	0	0	0	0	0	1	0	1	0	0
175	0	0	0	0	0	0	1	0	0	1	0	0	0	0	0	0	0	0	0
176	0	0	0	0	0	0	0	0	0	1	0	0	0	0	0	0	0	0	0
177	0	0	0	0	0	0	0	0	1	0	1	0	0	0	0	0	0	0	0
178	0	0	0	0	0	1	0	0	0	1	0	0	0	0	0	0	0	0	0
179	0	2	1	0	0	2	1	3	1	3	1	1	0	4	2	4	1	1	1
180	0	0	0	0	0	1	0	0	1	0	0	1	0	0	0	0	0	0	0
181	0	0	0	0	1	0	0	0	0	0	0	0	0	0	0	0	0	0	0
183	0	0	0	0	1	0	0	0	0	0	0	0	0	0	0	0	0	0	0
184	0	0	7	3	0	0	0	0	0	0	0	1	2	0	0	0	0	0	0
185	0	0	0	0	0	0	0	0	1	0	0	0	25	1	2	0	0	0	0
186	0	0	1	0	0	0	0	0	0	0	0	0	0	1	0	0	0	0	0
187	0	0	0	0	0	0	0	0	0	0	0	0	0	0	0	1	0	0	0
188	0	0	1	0	0	0	0	0	0	0	0	0	0	0	0	0	0	0	0
189	0	0	0	0	0	0	0	0	0	0	0	1	1	0	1	1	0	0	0
191	0	0	0	0	0	0	0	0	0	0	1	2	0	1	0	0	0	0	0
192	0	0	0	0	0	0	0	0	1	0	0	0	0	0	0	0	0	0	0
194	0	0	0	0	0	0	0	0	0	0	0	0	0	1	0	0	0	0	0
195	0	12	0	25	0	0	0	0	0	0	6	31	9	4	0	1	0	0	0
196	0	0	0	0	0	0	0	1	0	0	0	0	0	0	0	0	0	0	0
197	0	0	0	0	1	0	0	0	1	0	0	0	0	0	0	0	0	0	0
199	0	0	0	0	1	0	0	0	0	0	0	0	1	0	0	0	0	0	0
202	0	0	2	2	1	0	2	3	0	0	0	0	0	0	4	5	0	0	0
204	0	0	0	0	0	0	0	0	0	0	0	0	0	1	0	0	0	0	0
207	0	0	0	0	1	0	1	0	1	0	0	1	0	0	2	1	1	0	0
208	0	0	0	0	0	0	1	0	1	0	0	0	0	0	1	0	0	0	0
209	0	0	0	0	3	0	0	0	0	0	0	0	0	0	0	0	0	0	0
210	0	0	0	1	3	0	0	0	0	1	0	0	1	0	0	0	0	0	0
212	0	0	0	5	0	0	0	0	0	0	0	0	0	14	0	0	0	0	0
213	0	0	0	0	0	0	0	0	0	1	0	0	1	0	0	0	0	0	0
214	0	0	0	0	0	0	0	0	1	0	2	1	0	0	0	0	0	0	4
215	0	1	9	0	0	0	2	0	0	0	2	33	2	0	0	0	0	0	0
216	0	0	0	0	0	0	0	0	0	0	0	0	0	0	0	0	2	0	0
217	0	0	0	0	0	1	0	0	1	0	0	0	0	0	0	0	0	0	0
218	0	0	0	0	0	0	0	1	0	1	0	0	0	1	0	0	0	0	0
219	0	0	0	0	1	0	0	0	0	0	0	0	0	0	0	0	0	0	0
221	0	0	0	0	0	0	0	0	0	1	0	0	0	1	0	0	0	0	0
222	0	0	0	0	0	0	1	0	0	0	0	0	0	1	1	1	0	0	0
223	0	0	0	0	0	0	0	0	0	0	0	0	0	0	0	1	0	0	0
224	0	0	0	0	0	0	3	0	0	0	0	0	1	1	0	0	0	1	0
225	0	0	2	1	0	0	0	1	1	0	1	2	2	0	1	0	0	0	0
226	0	0	4	0	0	0	0	0	0	2	0	0	0	0	5	0	0	0	0
227	0	0	0	0	0	0	0	0	0	0	1	0	0	0	0	0	0	0	0
228	0	0	0	0	0	0	0	0	0	0	0	1	0	0	1	0	0	0	0
229	0	0	0	1	0	0	0	0	0	0	0	0	0	0	0	0	0	0	0
230	0	3	0	0	0	0	0	0	0	0	0	0	1	0	0	0	0	0	0
231	0	0	0	0	0	0	0	0	0	0	0	0	0	0	0	0	1	0	0
232	0	0	0	0	0	1	1	1	1	1	0	1	0	0	0	0	0	0	0
233	0	0	0	0	0	0	0	0	0	0	0	0	0	0	0	0	1	0	0
234	0	0	0	0	0	0	1	0	0	0	0	0	0	0	0	0	0	0	0
235	0	0	0	0	0	0	0	1	0	0	0	0	0	0	0	0	0	0	0
236	0	0	0	0	0	0	0	1	0	0	1	0	1	0	0	4	0	0	0
237	0	0	0	0	0	0	0	0	1	0	0	0	0	0	0	0	0	0	0
238	0	0	0	0	0	1	2	0	0	1	0	1	2	2	1	0	1	0	0
239	0	0	0	0	0	0	0	0	0	0	0	0	0	2	0	0	0	0	0
240	0	0	0	0	0	0	0	0	0	0	0	1	0	0	0	0	0	0	0
241	0	0	0	0	0	0	0	0	0	0	0	1	0	0	0	0	0	0	0
243	0	0	2	0	0	0	1	0	0	0	0	0	0	0	0	0	0	0	0
245	0	0	0	2	0	0	0	0	0	0	0	0	0	1	0	0	1	0	0
246	0	0	0	0	0	0	0	0	0	0	0	0	0	3	0	1	0	0	0
249	0	0	0	0	0	0	1	0	0	1	1	0	0	0	0	0	0	0	0
250	0	0	0	0	0	0	0	1	0	0	0	0	0	0	0	0	0	0	0
251	0	0	0	0	0	0	0	1	0	0	0	0	0	0	0	0	0	0	0
252	0	0	0	0	0	0	0	0	0	0	0	0	0	1	0	2	0	0	0
253	0	0	0	0	0	0	0	0	4	0	0	5	0	0	0	0	0	0	0
254	0	0	0	0	1	2	0	1	2	0	0	0	2	1	0	2	1	1	0
255	0	0	0	0	0	0	0	0	1	0	0	1	0	0	0	0	0	0	0
256	0	0	0	0	0	2	0	0	0	0	0	0	0	1	0	0	1	0	0
257	0	0	0	0	0	0	0	0	0	1	0	0	1	0	0	1	0	1	0
259	0	0	0	1	1	0	0	0	0	0	0	0	0	0	0	1	0	0	0
260	0	0	0	0	0	0	0	0	0	0	0	0	0	0	0	0	0	1	0
261	0	0	0	0	0	0	0	1	0	0	0	0	0	0	1	0	0	1	0
262	0	0	0	0	0	0	0	0	0	1	1	1	1	0	0	0	0	0	0
263	0	0	0	15	18	0	1	0	0	0	0	0	7	19	2	0	0	0	0
266	0	0	0	0	0	0	0	0	0	0	0	1	0	0	0	0	0	0	0
267	0	0	0	0	1	0	0	0	0	1	0	0	0	0	0	0	0	0	0
268	0	0	1	0	0	0	1	1	0	2	2	1	0	2	2	1	1	0	0
269	0	0	0	0	1	0	0	1	0	0	0	0	0	0	0	0	0	0	0
270	0	0	0	0	0	0	0	0	0	0	0	0	0	0	1	0	0	0	0
271	0	0	0	0	0	0	0	0	0	0	0	0	0	0	2	0	0	0	0
272	0	0	0	0	0	0	0	0	0	0	1	0	0	0	0	0	0	0	0
273	0	0	0	0	1	0	0	0	0	0	1	1	2	2	1	2	1	3	2
274	0	0	0	0	0	0	0	0	0	0	0	0	0	0	0	0	1	0	0
275	0	0	0	0	0	0	0	0	0	0	0	0	1	0	0	0	0	0	0
276	0	0	0	0	0	1	0	1	0	1	0	1	0	1	0	0	0	0	0
277	0	0	0	0	0	0	0	0	0	1	1	0	0	0	0	0	0	0	0
278	0	0	0	0	0	0	0	3	0	0	1	2	1	0	1	1	0	0	0
279	0	0	0	0	0	0	0	0	0	0	0	1	0	0	0	0	0	0	0
280	0	0	0	0	0	0	0	0	0	0	0	0	1	0	0	0	0	0	1
281	0	0	0	0	0	0	0	1	1	0	0	0	0	0	0	0	0	0	0
283	0	0	0	0	0	0	0	4	5	0	1	4	4	0	0	0	0	0	0
284	0	0	0	7	3	1	0	1	0	0	0	2	4	0	0	0	0	0	0
285	0	4	0	0	0	0	0	0	0	0	0	0	0	2	0	0	1	0	0
286	0	0	0	0	0	0	0	0	0	0	0	0	1	0	0	0	0	0	0
287	0	0	0	0	0	0	0	0	0	0	0	1	0	0	0	0	0	0	0
288	0	0	0	5	0	0	0	0	0	0	0	0	0	2	2	0	0	0	0
289	0	0	0	0	0	0	0	1	0	0	0	1	1	0	3	4	0	1	0
290	0	0	0	0	0	0	0	0	0	0	0	1	0	0	0	0	0	0	0
291	0	0	3	3	0	4	7	2	2	3	1	0	0	0	2	0	0	1	1
292	0	0	0	0	0	0	0	0	0	0	0	0	0	1	0	0	1	0	1
293	0	0	0	0	0	1	0	0	0	0	0	0	0	0	0	0	0	0	0
294	0	0	0	8	14	1	3	0	0	0	0	0	0	0	0	4	19	2	0
295	0	0	0	0	0	0	1	0	0	0	0	0	0	0	1	0	1	0	0
296	0	0	0	0	0	0	0	0	0	0	0	0	0	0	0	0	1	0	0
297	0	0	0	0	0	0	1	0	0	0	0	0	0	0	0	0	0	0	0
298	0	0	0	0	0	0	0	0	0	0	0	0	1	0	0	0	0	0	0
299	0	0	0	0	0	0	0	0	0	0	0	1	0	0	0	0	0	0	0
300	0	0	0	15	0	0	0	0	0	0	4	2	1	0	2	0	1	0	0
301	0	0	0	0	0	0	0	1	0	0	0	0	0	0	0	0	0	0	0
303	0	0	0	0	0	0	0	0	0	0	0	1	0	0	0	0	0	0	0
304	0	0	0	0	0	0	0	0	0	0	0	0	1	1	0	0	0	1	1
305	0	0	0	0	0	0	0	0	0	0	0	0	2	0	0	1	2	0	0
307	0	0	0	6	0	0	0	0	0	0	0	0	0	1	0	0	0	0	0
309	0	0	0	0	0	0	0	0	0	1	0	0	0	0	0	0	0	0	0
311	0	0	0	0	0	0	0	0	0	0	0	0	4	0	0	0	0	0	0
314	0	0	0	0	0	0	0	1	0	0	0	1	0	0	0	0	0	0	0
315	0	0	0	0	0	1	0	0	1	0	0	0	0	0	0	0	0	0	0
316	0	0	0	3	0	0	0	0	1	0	1	0	0	2	2	4	0	0	0
317	0	0	0	1	0	0	0	1	0	0	2	0	0	0	0	0	1	0	0
318	0	0	0	1	0	0	0	0	0	0	0	0	0	0	0	0	0	1	0
319	0	0	0	2	0	2	3	1	3	1	3	1	2	0	0	0	3	2	1
320	0	0	1	1	2	0	0	0	0	0	0	0	0	1	0	0	1	0	0
321	0	0	0	0	1	1	0	0	0	0	1	0	0	0	0	0	0	0	0
324	0	0	1	0	0	0	0	0	0	0	0	0	0	2	0	0	0	0	0
325	0	0	0	0	0	0	0	0	0	0	0	0	0	1	0	0	0	1	0
330	0	0	0	0	0	0	0	0	0	0	0	0	0	2	1	0	0	0	0
331	1	4	3	23	0	0	0	0	0	0	0	1	21	4	0	0	0	0	0
332	0	0	0	1	1	1	0	1	6	3	1	3	0	0	0	0	0	0	0
333	0	0	0	0	1	1	0	3	0	0	1	1	0	0	0	0	1	0	0
334	0	0	0	0	0	0	0	0	0	0	0	0	1	0	0	0	0	0	0
336	0	0	0	5	0	0	0	0	0	0	0	0	0	0	1	0	0	0	0
337	0	0	0	3	4	2	1	0	2	0	0	0	0	0	0	0	0	0	0
338	0	0	0	0	0	0	0	0	0	0	0	1	0	0	1	0	0	0	0
339	0	0	0	0	0	1	0	0	0	0	0	0	0	0	0	0	0	0	0
341	0	0	0	1	0	0	0	0	0	0	0	0	0	0	0	0	0	0	0
342	0	0	0	0	0	0	0	0	0	0	0	0	0	0	0	1	0	0	0
343	0	0	0	0	0	1	0	0	0	0	0	0	0	0	0	1	0	0	0
344	0	0	0	0	0	0	0	0	0	0	0	0	0	0	0	0	1	1	0
345	0	0	0	0	0	0	0	0	0	0	0	0	1	1	0	0	0	0	0
346	0	0	0	0	0	0	1	0	0	0	0	1	0	0	0	0	0	0	0
347	0	0	0	0	0	0	0	1	0	0	1	0	0	0	0	0	0	0	0
348	0	0	0	1	10	5	7	2	5	9	3	4	2	0	1	0	0	0	0
350	0	0	0	0	2	4	9	0	5	1	3	0	1	0	1	0	0	0	0
351	0	0	0	0	0	0	0	1	0	0	0	0	0	0	0	0	0	0	0
352	0	0	0	0	0	1	0	0	0	0	0	0	0	0	0	0	0	0	0
353	0	0	1	0	8	0	3	2	0	0	1	0	0	0	1	0	0	0	0
354	0	0	0	0	0	0	0	0	0	0	1	0	0	0	1	0	1	0	0
355	0	0	1	0	0	0	0	1	0	1	0	0	0	0	0	1	0	0	0
356	0	0	0	0	0	0	0	0	0	0	0	0	0	2	0	0	0	2	2
357	0	0	0	1	0	0	0	0	0	0	0	0	0	0	1	0	1	0	0
358	0	0	0	0	0	0	0	0	0	1	0	0	0	0	0	0	0	0	0
359	0	0	0	0	2	4	1	0	5	0	7	1	1	5	0	0	0	0	0
360	0	0	1	0	0	1	1	0	0	2	0	0	0	0	0	0	0	1	0
361	0	0	0	0	0	0	0	0	0	0	0	0	0	0	0	1	0	0	0
362	0	0	0	0	0	0	0	0	0	0	0	0	0	0	0	0	0	1	0
363	0	0	0	5	0	2	4	0	0	0	0	0	0	0	0	0	0	0	0
364	0	0	1	18	0	0	2	3	0	0	1	0	1	3	3	2	2	4	0
365	0	0	0	0	0	0	1	0	0	0	0	0	0	2	1	0	2	0	0
366	0	0	0	0	1	0	0	0	0	1	0	1	1	0	0	0	0	0	0
367	0	0	0	0	0	0	0	0	0	0	0	1	1	0	0	0	0	0	0
370	0	0	0	0	0	0	0	0	0	0	0	0	1	1	0	1	0	0	0
372	0	0	0	0	0	0	0	1	0	0	0	1	0	0	0	0	0	0	0
373	0	0	0	4	1	3	1	1	0	0	0	1	0	0	1	0	0	0	0
374	0	0	0	0	0	0	1	0	0	0	0	0	0	0	0	0	0	0	0
375	0	0	0	0	0	0	0	0	1	0	0	0	0	0	0	0	0	0	0
376	0	0	1	1	0	0	0	0	0	0	0	0	0	0	0	0	1	1	1
377	0	0	0	0	0	0	0	0	0	0	1	0	0	0	0	0	0	0	0
378	0	0	0	0	0	3	0	0	0	0	1	0	0	2	0	0	0	0	0
379	0	0	0	0	0	0	0	0	0	0	0	0	0	0	1	0	0	0	0
380	0	0	0	0	0	0	0	0	0	1	0	1	0	0	0	0	0	0	0
381	0	0	0	0	0	0	0	1	0	0	0	0	0	0	0	0	0	0	0
382	0	0	0	0	0	0	0	0	0	0	0	0	0	0	1	0	0	0	0
383	0	0	0	0	0	0	0	0	0	0	0	2	0	1	0	0	0	0	0
384	0	0	0	0	0	0	0	0	0	0	0	1	0	0	0	0	0	0	0
388	0	0	2	7	0	0	0	2	0	0	3	14	0	0	0	0	0	0	0
390	0	0	0	0	1	1	1	0	0	1	1	0	1	0	0	0	0	0	1
392	0	0	0	0	0	0	0	1	0	0	0	0	0	0	0	0	0	1	0
393	0	0	0	0	0	0	0	0	0	0	0	1	1	0	0	0	0	0	0
395	0	0	0	0	1	0	0	1	0	0	0	0	0	0	0	0	0	0	0
396	0	0	0	0	0	0	0	0	1	0	0	0	0	0	0	0	0	0	0
397	0	0	0	0	0	0	1	0	0	0	0	0	0	0	0	0	0	0	0
399	0	0	0	0	1	0	0	2	0	0	1	0	0	0	0	0	0	0	0
400	0	0	0	0	0	0	0	0	0	0	0	0	1	0	0	0	2	0	0
403	0	0	0	0	0	0	0	0	0	0	0	1	1	0	0	0	1	0	0
404	0	0	1	0	1	1	0	0	0	1	0	0	0	1	0	0	0	0	0
406	0	0	0	0	0	0	0	0	0	0	0	0	0	1	0	0	0	1	0
407	0	0	37	0	0	1	0	0	0	0	0	1	8	28	0	0	0	0	0
408	0	0	0	0	0	0	0	0	0	0	0	0	0	1	0	0	0	0	0
410	0	0	0	0	0	0	0	1	0	0	0	0	0	0	3	1	0	1	0
411	0	0	0	1	1	0	0	0	1	0	1	0	0	0	0	0	0	0	0
414	0	0	0	0	1	0	1	0	0	0	0	0	0	0	0	0	0	0	0
415	0	0	0	0	0	1	0	1	0	0	0	0	0	0	0	0	0	0	0
416	0	0	0	0	0	0	1	1	0	0	0	0	0	0	0	0	0	0	0
417	0	0	0	0	0	0	0	0	0	0	2	0	0	0	0	0	0	0	0
419	0	0	1	17	1	0	5	4	3	1	0	4	1	0	0	3	0	0	0
420	0	0	0	0	0	0	0	0	2	0	0	2	0	2	0	1	0	0	0
421	0	0	0	0	0	1	0	0	0	0	0	0	0	0	0	0	0	0	0
422	0	0	0	0	0	0	0	0	0	0	0	0	0	1	1	0	1	0	0
424	0	0	0	0	0	0	0	1	1	0	0	1	0	0	0	0	0	0	0
425	0	0	0	0	0	0	0	0	0	0	0	0	0	1	0	0	0	0	0
426	0	0	0	0	0	0	1	0	1	0	1	1	0	0	0	0	0	0	0
427	0	0	0	0	1	0	0	0	1	1	0	0	1	0	0	0	0	0	0
428	0	0	0	0	1	0	0	0	0	0	0	0	0	0	0	1	0	0	0
429	0	0	0	0	0	1	0	0	0	0	0	0	0	0	0	0	0	0	0
431	0	0	0	0	0	0	2	1	0	1	0	1	0	0	0	0	0	0	0
432	0	0	0	0	0	0	0	0	0	0	0	0	0	0	0	0	1	0	0
433	0	0	0	0	0	0	0	0	0	0	0	0	1	0	0	0	0	0	0
434	0	0	0	0	0	0	0	0	0	0	1	0	0	0	0	0	0	0	0
435	0	0	0	0	0	0	1	0	0	0	0	0	0	0	0	0	0	0	0
436	0	0	0	0	0	0	0	0	0	0	0	0	0	2	0	0	0	0	0
437	0	0	0	0	0	1	0	0	0	0	1	0	0	0	0	0	0	0	0
439	0	0	0	0	0	0	0	0	0	0	4	2	3	2	0	1	0	0	0
440	0	0	1	2	0	0	0	1	1	1	0	0	0	0	0	1	0	0	0
441	0	0	0	0	1	0	0	0	0	0	0	0	0	0	0	0	0	0	0
442	0	0	0	0	0	0	0	0	0	0	0	0	1	0	0	0	0	0	0
443	0	0	0	0	0	1	0	0	1	0	0	0	0	0	0	0	0	0	0
444	0	0	0	0	0	0	0	0	0	0	0	0	0	0	0	0	4	0	0
447	0	1	0	0	0	0	0	0	0	0	0	0	0	0	0	0	0	0	0
448	0	0	0	1	0	1	0	0	0	1	0	0	0	0	0	0	0	0	0
449	0	0	0	0	0	0	0	1	0	0	0	0	1	0	0	0	0	0	0
450	0	0	0	0	0	0	0	0	0	0	0	1	0	0	0	0	0	0	0
452	0	0	0	0	0	0	0	0	0	0	0	0	2	0	1	0	1	1	0
453	0	0	1	0	0	0	0	0	0	0	0	0	0	0	0	1	0	0	0
454	0	0	0	0	0	0	0	0	1	0	0	1	0	0	0	0	0	0	0
455	0	0	0	0	0	0	0	0	0	0	1	0	0	0	0	0	0	0	0
456	0	0	0	0	1	0	0	1	0	0	0	0	0	0	0	0	0	0	0
457	0	0	0	0	0	7	3	7	0	0	2	4	0	0	0	0	0	0	0
459	0	0	0	0	0	0	0	2	0	0	0	0	0	0	0	0	0	0	0
460	0	0	0	0	0	0	0	0	0	0	1	1	0	0	0	0	0	0	0
461	0	0	0	3	0	2	1	0	0	0	2	1	0	2	2	0	0	0	0
462	0	1	0	0	0	0	0	0	1	0	0	0	1	1	3	0	0	0	0
463	0	0	9	0	0	0	0	0	1	0	0	0	1	0	0	1	9	0	0
464	0	0	0	0	0	0	0	0	1	0	0	0	0	0	0	0	0	0	0
466	0	0	0	0	0	0	0	0	0	1	0	0	0	0	0	0	0	0	0
467	0	0	0	0	1	0	0	0	0	0	0	0	0	0	1	0	0	0	0
468	0	0	0	1	0	0	0	1	0	0	1	0	0	0	0	0	0	0	0
470	0	0	0	0	0	0	0	0	0	0	0	1	0	1	1	0	0	0	0
471	0	0	1	0	1	0	0	0	1	0	0	0	0	0	7	4	3	0	0
472	0	0	0	0	0	0	0	0	1	0	1	0	0	0	0	0	0	0	0
473	0	0	0	0	0	0	0	0	1	0	0	0	0	0	0	0	0	0	0
474	0	0	1	0	0	1	0	0	0	0	0	0	0	0	1	0	0	0	0
475	0	0	0	3	1	0	0	0	0	0	0	0	1	0	0	0	0	0	0
476	0	0	1	2	2	3	0	2	1	2	2	2	0	0	1	0	0	0	0
477	0	0	0	0	0	0	0	0	0	1	0	0	0	0	2	0	0	0	0
478	0	0	0	0	0	0	0	0	0	0	0	0	0	0	0	2	0	0	0
479	0	0	0	0	0	0	0	0	0	0	0	0	0	1	0	0	0	0	0
480	0	7	0	0	0	0	1	0	0	0	0	0	0	0	0	1	0	0	0
482	0	0	0	0	0	0	0	0	1	1	0	0	0	0	0	0	0	0	0
483	0	0	0	0	0	0	0	0	0	0	0	0	0	0	0	0	0	0	2
484	0	1	0	1	0	0	2	0	1	0	0	2	2	1	5	10	0	2	1
485	0	0	0	0	1	0	0	0	0	0	0	0	0	0	1	0	0	0	0
486	0	0	0	0	0	0	0	0	0	0	0	0	0	0	0	1	0	1	0
487	0	0	0	0	0	0	0	0	0	0	0	0	0	0	0	0	0	0	1
489	0	0	0	1	0	0	0	0	0	0	0	0	0	1	0	0	1	1	0
490	0	0	0	1	0	3	1	0	0	0	0	0	0	0	0	0	0	0	0
492	0	0	0	1	0	0	0	0	0	0	0	0	0	0	0	0	0	0	0
494	0	0	0	0	0	0	0	0	0	0	0	1	1	0	0	0	0	1	0
497	0	0	0	0	0	0	0	0	0	0	0	0	0	1	0	0	0	0	0
498	0	0	0	0	0	1	0	0	0	0	0	1	0	0	0	0	0	0	0
499	0	0	0	1	0	0	0	0	0	0	0	0	0	0	0	0	0	0	0
500	0	0	1	0	0	0	0	0	0	0	0	0	1	0	0	0	0	0	0
501	0	0	0	0	0	0	0	1	0	0	0	0	0	0	0	0	0	0	0
502	0	0	0	0	0	0	0	0	0	0	0	0	0	0	0	1	0	0	0
503	0	0	4	0	0	0	0	0	0	0	0	0	1	2	2	1	1	0	0
504	0	0	0	0	0	0	0	0	0	0	0	1	0	0	0	0	0	0	0
505	0	0	0	1	0	1	0	0	0	0	0	0	0	0	0	0	0	0	0
507	0	0	0	0	0	2	1	0	0	0	0	0	0	0	0	0	0	0	0
508	0	0	9	2	2	1	1	1	0	0	1	1	3	3	3	0	0	0	0
509	0	0	0	0	0	0	0	0	0	0	0	0	0	1	0	0	0	0	0
510	0	0	0	6	0	0	1	0	0	1	0	0	0	1	0	0	0	1	0
512	0	0	4	13	0	0	2	1	0	3	1	3	1	2	0	1	1	0	0
513	0	4	0	0	0	0	0	0	0	0	0	0	0	0	1	1	0	0	0
514	0	0	0	0	0	0	1	0	1	0	0	0	0	0	0	0	0	0	0
515	0	32	1	0	0	0	0	0	1	0	0	29	0	0	0	0	0	0	0
516	0	0	1	0	0	0	0	0	0	0	0	0	0	0	0	0	0	0	0
517	0	0	0	20	0	0	0	0	0	0	0	0	0	10	5	1	1	0	0
518	0	0	0	0	0	0	0	0	0	0	0	0	0	0	1	0	1	0	0
520	0	1	0	0	0	0	0	0	0	0	0	0	0	0	0	1	0	0	0
522	0	0	0	0	0	1	0	0	1	3	0	0	0	0	0	1	1	0	0
523	0	0	0	0	0	0	0	0	0	0	0	0	1	0	0	0	0	0	0
524	0	0	0	0	0	0	0	0	0	0	0	0	0	0	0	0	0	0	1
525	0	0	0	1	0	0	0	0	0	0	0	1	0	0	0	0	0	0	0
527	0	0	0	0	0	0	0	0	0	0	0	0	0	0	0	0	0	1	0
529	0	0	0	0	0	0	0	0	0	0	1	0	0	0	1	0	0	0	0
530	0	0	0	0	0	0	0	1	0	0	0	0	0	0	0	0	0	0	0
531	0	0	0	0	0	0	0	0	0	5	0	0	0	0	6	0	0	0	0
532	0	0	0	0	0	0	0	0	1	0	0	0	1	0	0	0	0	0	0
533	0	0	0	0	0	0	0	1	0	0	0	0	0	0	0	0	0	0	0
534	0	0	0	0	0	0	0	0	0	0	0	0	0	0	0	0	0	0	1
535	0	0	0	0	0	0	0	0	0	0	0	0	0	0	0	1	0	0	0
536	0	0	0	0	0	0	0	0	0	0	0	0	0	0	0	0	1	0	0
537	0	0	0	0	0	0	0	0	0	1	0	0	0	0	0	0	0	0	0
539	0	0	9	0	0	0	0	0	0	0	0	0	0	0	9	0	0	0	0
540	0	0	0	0	1	0	0	1	0	0	0	0	0	0	0	0	0	0	0
541	0	0	0	31	0	0	0	0	0	0	0	0	0	3	0	1	0	1	0
542	0	0	0	17	0	2	0	1	2	1	2	4	9	1	0	1	0	0	0
544	0	0	0	0	2	0	3	1	1	1	0	0	1	1	2	0	0	0	0
545	0	0	0	0	0	0	0	0	0	0	0	1	0	0	0	0	0	0	0
546	0	0	0	0	0	0	0	0	1	0	0	1	0	0	0	0	0	0	0
547	0	0	0	0	0	0	0	0	0	0	0	1	0	0	0	0	0	0	0
548	0	0	0	0	0	1	0	1	1	1	0	0	3	1	0	0	0	0	0
549	0	0	0	0	0	0	0	0	0	0	1	0	0	0	0	0	0	0	0
550	0	0	0	0	0	0	0	0	0	0	1	0	0	0	0	0	0	0	0
551	0	0	1	2	2	0	0	0	1	1	1	1	0	0	0	0	0	0	0
552	0	0	0	0	0	0	0	0	0	0	0	0	0	1	0	0	0	0	0
553	0	0	0	1	0	0	0	0	0	0	0	0	0	0	0	0	0	0	0
554	0	0	0	0	1	0	2	1	0	2	1	1	0	0	0	0	0	1	0
555	0	0	0	0	1	0	0	0	0	0	0	0	0	0	0	0	0	0	0
556	0	0	0	0	0	0	0	0	0	0	1	0	0	0	0	0	0	0	0
560	0	0	0	2	0	0	0	2	0	0	3	15	16	2	1	4	2	0	0
562	0	0	0	0	0	0	0	0	0	0	0	1	0	1	3	2	1	3	0
563	0	0	1	0	0	0	0	0	0	0	0	0	0	0	0	0	0	0	0
564	0	0	0	0	0	0	0	0	0	0	0	1	0	0	0	0	0	0	0
565	0	0	0	1	0	0	0	0	0	0	0	0	0	0	0	0	0	0	0
566	0	0	0	0	0	0	0	0	0	0	1	0	0	0	0	0	0	0	0
567	0	0	0	0	0	0	0	0	2	0	0	1	0	0	0	0	0	0	0
568	0	0	0	0	0	0	0	0	0	0	0	0	1	0	0	0	0	0	0
569	0	0	10	0	3	0	1	0	0	0	1	1	0	0	0	0	0	0	0
570	0	0	0	0	0	0	9	0	0	0	0	0	0	6	0	0	0	0	0
571	1	0	0	1	3	7	3	2	0	0	1	0	1	2	2	1	7	2	0
572	0	0	0	0	0	0	0	0	0	0	0	0	0	0	0	0	1	0	0
574	0	0	1	0	0	0	0	0	0	0	0	0	0	1	0	0	0	0	0
575	0	0	0	0	0	0	0	0	0	1	3	5	3	2	0	0	0	0	0
577	0	0	30	1	0	0	0	0	0	1	0	0	0	5	1	3	7	9	1
578	0	0	0	0	0	0	0	0	0	0	0	1	0	1	0	1	0	1	0
579	0	0	0	0	0	0	0	0	0	0	0	0	1	0	0	0	0	0	0
580	0	0	0	0	0	0	0	0	0	0	0	0	0	1	0	0	0	0	0
581	0	2	0	1	0	0	0	0	0	0	1	0	0	0	0	0	0	0	0
582	0	0	0	0	0	0	0	0	0	0	0	0	0	0	1	0	0	0	0
583	0	2	1	0	0	0	0	0	0	0	0	0	0	0	1	1	1	1	0
585	0	0	0	0	0	0	0	0	0	0	0	0	0	0	0	1	0	0	0
586	0	0	0	1	0	0	1	0	0	0	2	3	2	4	0	0	0	0	0
587	0	0	0	1	0	0	1	0	0	1	0	0	1	0	0	0	0	0	0
588	0	0	1	0	3	5	1	2	1	4	2	2	0	2	1	1	0	0	0
590	0	0	0	0	0	1	0	1	0	0	0	0	0	0	0	0	0	0	0
591	0	2	3	0	0	0	0	0	0	0	0	0	0	3	0	0	1	0	0
592	0	1	1	0	0	2	0	0	1	1	0	2	0	0	0	0	0	0	0
593	0	1	0	0	0	0	0	0	0	0	0	0	0	0	0	0	0	0	0
594	0	0	0	0	1	0	0	0	0	0	0	0	0	0	0	0	0	0	0
595	0	0	1	0	0	1	1	13	2	0	0	3	4	3	2	2	2	0	1
596	0	0	0	0	0	0	0	0	2	0	0	1	0	0	0	0	0	0	0
597	0	0	0	0	0	0	0	0	0	0	0	0	0	0	0	0	2	0	0
598	0	0	1	0	0	0	0	0	0	0	0	0	0	0	0	0	0	0	0
599	0	0	0	21	1	0	0	0	0	0	0	1	0	5	5	2	6	0	0
601	0	1	3	1	2	0	1	0	0	1	1	2	1	2	1	1	0	0	0
602	0	0	0	0	0	0	1	0	0	0	0	0	0	0	0	0	0	0	0
604	0	0	0	0	0	0	0	1	0	0	0	1	0	0	0	0	0	0	0
605	0	0	0	1	0	4	0	0	1	0	0	4	0	0	0	0	0	0	0
606	0	0	1	9	0	0	0	0	0	0	0	0	0	1	1	1	2	2	0
608	0	0	0	0	0	0	0	0	0	0	0	0	0	1	0	0	0	0	0
609	0	0	0	0	0	1	0	0	0	0	0	0	0	0	0	0	0	1	0
611	0	0	0	0	0	0	0	0	1	0	0	0	0	0	0	0	0	0	0
612	0	0	0	0	0	0	0	0	0	0	1	0	0	0	0	0	0	0	0
613	0	0	0	0	0	0	0	0	0	0	0	0	0	2	0	0	0	0	0
614	0	0	0	0	0	0	0	0	0	0	0	0	0	0	0	0	0	0	1
615	0	0	1	0	0	0	0	0	0	0	0	1	0	0	0	0	0	0	0
617	0	0	0	0	0	0	0	0	0	0	0	0	0	1	0	0	0	0	0
618	0	0	0	0	0	0	0	0	0	0	0	0	1	0	0	0	0	1	0
619	0	0	0	0	0	1	0	1	1	1	0	0	0	0	1	1	0	0	0
621	0	0	0	0	0	1	0	0	0	0	0	0	0	0	0	0	0	0	0
625	0	0	0	0	0	0	0	0	0	0	0	1	0	0	0	0	0	0	0
626	0	0	0	0	0	0	1	1	0	0	0	0	0	0	0	0	0	0	0
627	0	0	0	34	0	0	0	0	0	0	0	0	0	28	0	0	0	0	0
628	0	0	9	1	0	0	0	0	0	0	1	0	0	4	0	0	0	0	0
629	0	1	0	0	0	0	0	0	1	0	0	0	1	1	2	0	0	0	0
630	0	0	0	0	1	0	0	0	0	0	0	0	0	0	0	0	0	0	0
631	0	0	0	0	0	0	0	0	0	0	0	0	0	1	0	0	0	0	0
634	0	0	0	0	0	0	0	0	0	0	1	0	0	0	0	0	0	1	0
635	0	0	0	0	0	0	0	0	1	0	1	0	0	0	0	0	0	0	0
637	0	0	0	0	0	0	1	0	0	0	0	0	0	0	0	0	0	0	0
638	0	0	0	0	0	0	2	0	0	0	0	0	0	1	0	0	0	0	0
639	0	0	0	0	0	0	0	0	0	0	0	0	0	0	0	1	0	0	0
640	0	0	0	0	0	0	0	0	0	0	0	0	0	2	0	0	0	0	0
641	0	0	0	0	0	0	0	0	0	1	0	0	0	0	0	0	0	0	0
642	0	0	0	0	0	0	0	0	0	0	0	0	0	2	1	0	0	1	0
643	0	0	0	0	0	0	0	0	0	0	1	0	1	1	0	0	0	0	0
644	0	0	0	0	0	0	0	0	0	0	0	0	0	0	1	1	0	0	0
645	0	0	0	0	0	0	1	1	0	0	0	0	0	0	0	0	0	0	0
646	0	0	0	0	0	0	0	0	0	0	0	0	0	11	0	0	0	0	0
651	0	0	0	0	0	0	0	0	0	1	2	1	2	0	0	0	0	0	0
652	0	0	0	6	0	0	1	1	0	0	0	0	0	2	2	0	1	0	0
653	0	0	0	0	0	0	0	0	0	0	0	0	0	1	0	0	0	0	0
654	0	0	0	0	3	0	0	0	0	0	0	0	0	0	0	0	0	0	0
655	0	0	3	0	0	0	0	0	0	0	0	0	0	1	0	0	3	0	0
656	0	0	0	0	0	0	0	0	0	0	1	0	0	0	0	0	0	0	0
657	0	0	0	0	0	0	0	4	2	0	1	0	0	0	0	0	0	0	0
659	0	1	0	2	5	3	4	0	1	5	0	2	0	2	0	0	0	0	0
662	0	0	0	3	0	0	0	0	0	0	0	1	1	0	0	0	0	0	0
663	0	0	0	0	0	0	0	0	0	1	0	0	0	0	0	0	0	1	0
664	0	0	0	1	0	1	0	0	2	0	0	1	0	1	0	0	0	0	0
665	0	2	17	0	0	0	0	0	0	0	0	0	3	14	0	0	0	0	0
666	0	0	0	0	0	0	0	0	0	0	0	0	0	0	0	1	0	0	0
667	0	0	0	0	0	0	1	0	0	0	0	0	0	0	0	0	0	0	0
668	0	0	1	0	0	0	0	0	0	0	0	0	0	0	0	0	0	0	1
669	0	0	0	1	0	0	0	0	0	0	0	0	0	0	0	0	0	0	0
670	0	0	1	0	1	2	0	0	0	0	0	0	0	0	0	0	0	0	0
672	0	0	0	0	1	1	1	0	1	0	0	0	0	0	0	0	0	0	0
673	0	0	0	0	1	0	0	0	0	1	0	1	0	0	0	0	0	1	0
674	0	0	0	0	0	0	0	0	0	0	0	0	0	0	1	0	0	0	0
675	0	0	0	3	3	1	1	3	1	1	1	1	1	0	0	0	0	0	0
676	0	0	0	0	1	0	0	0	0	0	0	0	0	0	0	0	1	0	0
679	0	0	0	0	0	0	0	0	0	1	1	0	2	5	0	2	1	1	0
681	0	0	0	0	2	0	0	0	0	1	0	0	0	0	0	0	0	0	0
683	0	0	0	0	0	0	1	0	0	0	0	0	0	0	0	0	0	0	0
684	0	0	0	0	0	0	0	0	0	0	0	0	0	0	1	0	0	0	0
686	0	0	0	0	0	0	0	0	1	0	0	1	0	0	1	0	0	0	0
687	0	0	0	1	0	0	0	0	0	0	0	0	0	0	1	0	0	0	0
688	0	0	0	1	1	3	1	0	0	0	0	1	3	0	0	0	1	0	0
690	0	0	0	7	0	0	0	0	0	0	0	0	0	1	0	0	0	1	0
692	0	0	0	0	1	0	0	0	0	0	0	0	0	0	0	0	1	0	0
693	0	0	0	0	0	0	0	0	0	0	0	1	0	1	0	0	0	1	0
694	0	0	0	0	0	0	1	0	0	0	0	0	0	0	0	0	0	0	0
695	0	0	0	0	0	0	0	0	0	1	0	0	0	0	0	0	0	0	0
699	0	0	0	1	0	0	0	0	0	0	0	0	0	0	0	0	0	0	0
700	0	0	0	0	0	0	0	0	0	0	0	0	1	0	0	0	0	0	0
701	0	0	0	1	0	0	0	0	0	0	0	0	0	1	0	0	0	5	0
703	0	0	0	0	0	0	0	0	0	0	0	0	1	0	0	0	0	0	0
706	0	0	0	0	0	0	0	0	0	0	0	0	0	0	0	0	0	1	0
707	0	1	1	0	0	0	1	2	0	2	6	14	2	0	0	0	0	1	8
708	0	0	1	0	0	2	2	1	0	0	1	1	2	3	0	0	1	0	0
709	0	0	3	4	0	0	1	0	0	0	0	0	0	2	1	1	1	0	0
712	0	0	1	0	1	0	2	1	1	1	1	1	0	1	1	0	0	0	0
713	0	0	0	0	0	0	0	0	0	0	2	1	0	0	1	2	0	2	0
714	0	0	0	1	0	0	1	0	1	0	0	0	0	1	1	0	0	1	1
715	0	0	0	0	2	0	0	0	0	0	0	0	0	0	0	0	0	0	0
716	0	0	0	0	0	0	0	1	0	0	0	0	0	1	0	0	0	0	0
718	0	0	0	0	0	0	4	0	0	1	0	1	2	0	1	1	0	0	0
719	0	0	0	0	1	0	0	0	0	0	1	0	1	5	8	0	1	0	0
720	0	0	0	0	0	0	0	0	0	0	0	0	0	0	0	1	1	6	1
721	0	0	1	0	0	0	0	0	0	0	0	0	0	0	0	0	0	0	0
722	0	0	0	0	1	0	0	1	0	0	1	0	0	1	1	0	0	0	0
723	0	0	0	0	0	0	0	0	0	0	0	0	0	1	0	0	0	0	0
724	0	0	0	0	0	0	0	0	0	0	1	0	0	0	0	0	0	0	0
726	0	0	0	0	0	0	1	1	0	0	1	0	1	0	0	0	0	0	0
727	0	0	0	0	0	0	0	1	0	0	0	0	0	0	0	0	0	0	0
730	0	0	0	0	0	0	0	0	0	0	0	0	0	1	0	0	0	0	0
732	0	0	0	0	0	0	0	0	0	0	0	1	0	0	0	0	0	0	0
733	0	0	0	1	0	0	0	1	0	2	0	1	1	2	0	0	0	0	0
734	0	0	0	0	0	0	0	0	0	0	0	0	0	0	0	0	1	0	0
735	0	0	0	1	0	0	0	0	0	0	0	0	0	0	0	0	0	0	0
736	0	0	0	0	0	0	0	0	0	0	0	0	0	1	0	0	0	0	0
737	0	0	0	0	0	0	1	0	0	0	0	1	0	0	0	0	0	0	0
738	0	0	0	0	0	0	0	0	1	0	1	0	0	0	0	0	0	0	0
740	0	0	0	0	0	0	0	0	0	0	1	0	0	0	0	0	0	0	0
741	0	0	0	1	0	0	0	0	0	0	0	0	0	0	0	0	0	0	0
742	0	0	0	0	0	1	0	0	0	0	0	0	0	0	0	0	0	0	0
743	0	0	0	1	3	0	1	1	0	1	1	3	2	1	1	1	1	0	0
744	0	1	0	1	0	0	0	0	0	0	1	0	0	0	0	1	0	0	0
746	0	4	3	0	0	0	0	0	0	0	0	0	0	0	0	0	0	0	0
747	0	0	0	0	0	0	0	0	0	0	2	0	1	0	0	0	1	0	0
748	0	0	3	0	3	0	1	0	0	1	0	0	0	0	0	0	0	0	0
749	0	0	1	0	0	0	0	0	0	0	0	0	0	0	0	0	0	0	0
750	0	0	0	0	0	0	0	0	0	0	0	0	0	1	0	0	0	0	0
751	0	0	0	0	0	0	0	0	0	0	0	0	0	0	0	0	0	1	0
752	0	0	0	0	0	0	0	0	0	0	0	1	2	0	0	0	0	0	0
753	0	0	0	9	3	0	0	0	0	0	0	0	2	9	0	1	0	0	0
754	0	0	0	0	0	0	0	0	0	0	0	0	0	0	0	0	1	0	0
755	0	0	0	23	0	0	3	11	0	0	0	0	8	26	0	0	0	0	0
756	0	0	0	0	0	0	0	0	0	0	0	0	0	2	0	0	0	0	0
757	0	0	0	0	0	0	1	0	0	0	0	0	0	0	0	0	0	0	0
759	0	0	0	1	1	0	0	0	0	0	0	3	1	0	0	0	0	1	0
760	0	0	0	0	0	0	0	0	0	0	0	1	7	0	0	0	0	0	0
761	0	0	0	0	1	1	1	1	3	0	1	1	2	1	0	0	0	0	0
762	0	0	0	0	1	3	3	0	2	1	0	0	0	0	0	0	0	0	0
763	0	0	0	0	0	0	1	1	0	0	0	0	0	0	0	1	0	0	0
764	0	0	0	0	0	0	0	1	0	0	0	0	0	0	0	1	0	0	0
766	0	0	0	0	0	0	0	0	0	0	1	0	0	0	0	0	0	0	0
769	0	0	0	0	0	0	0	0	0	1	0	0	0	0	0	0	0	0	0
770	0	0	0	0	0	0	1	0	0	0	0	0	1	0	0	0	0	0	0
772	0	0	0	0	0	0	0	0	0	0	0	0	0	0	0	0	0	1	0
773	0	0	0	0	0	0	0	0	0	0	0	0	0	0	0	0	2	0	0
774	0	0	0	0	0	0	0	1	0	0	0	0	0	0	0	0	0	0	0
775	0	0	0	31	0	1	0	0	1	1	0	0	0	19	9	1	0	0	0
776	0	0	0	0	0	0	0	0	0	0	0	0	1	0	0	0	0	0	0
777	0	0	0	0	1	0	0	0	0	14	2	0	1	0	0	0	0	0	0
778	1	3	1	0	0	0	0	0	0	0	0	2	3	0	0	0	1	0	0
779	0	0	1	20	4	0	0	3	0	0	0	0	1	8	4	6	0	0	0
780	0	0	0	0	0	0	0	1	0	0	0	0	0	0	0	0	0	0	0
781	0	0	0	1	0	0	0	0	1	0	0	0	0	0	0	0	0	0	0
782	0	0	0	6	0	0	0	0	0	0	0	0	0	0	0	0	0	0	0
783	0	0	1	0	7	0	6	0	0	0	1	0	0	0	0	1	0	0	0
786	0	0	0	0	0	0	0	1	0	0	1	0	0	0	0	0	0	0	0
787	0	0	0	0	0	0	0	0	0	0	0	0	0	0	0	1	1	0	0
788	0	0	31	0	0	0	1	1	1	1	0	0	0	20	3	0	4	2	0
790	0	0	0	0	0	0	0	1	0	0	0	1	0	1	1	0	0	0	0
792	0	0	0	1	0	0	1	0	0	0	0	0	0	0	0	0	0	0	0
793	0	0	0	0	2	1	0	0	0	0	0	0	0	1	0	0	2	0	0
794	0	0	0	0	0	0	0	1	0	0	0	0	0	0	0	0	0	0	0
796	0	0	0	0	0	0	0	0	0	0	0	0	1	0	0	0	0	0	0
798	0	0	0	0	0	0	0	0	0	0	0	0	1	0	0	0	0	0	0
799	0	0	0	0	0	0	0	0	0	0	1	0	1	0	0	0	0	0	0
800	0	0	1	0	0	0	0	0	0	0	0	0	0	0	0	0	0	0	0
802	0	0	0	1	0	0	0	0	0	0	0	0	0	0	0	0	0	0	0
803	0	0	0	0	0	0	0	0	0	0	1	0	0	0	0	0	0	0	0
804	0	1	1	2	1	1	0	0	0	2	0	0	0	0	0	0	0	0	0
805	0	0	4	22	0	1	1	0	0	0	0	0	1	3	2	2	0	2	0
806	0	0	0	0	1	0	0	0	0	0	0	15	2	0	0	0	0	0	0
808	0	0	36	0	0	1	0	0	1	2	3	5	24	0	0	1	0	0	0
810	0	0	0	0	1	0	0	0	1	0	0	0	0	0	0	0	0	0	0
811	0	0	0	0	4	2	0	0	1	1	0	1	2	0	1	0	0	0	0
812	0	0	0	0	0	0	0	0	0	0	0	0	0	1	0	0	0	1	0
813	0	0	0	0	0	0	0	0	0	0	0	1	0	0	0	0	0	0	0
817	0	0	2	0	0	0	0	0	0	0	0	0	0	0	0	1	0	0	0
818	0	0	0	0	0	0	0	0	0	0	0	0	0	8	2	2	1	0	0
819	0	0	0	0	0	1	0	0	0	0	0	0	0	0	0	0	0	0	0
820	0	0	0	1	0	0	0	0	0	0	0	0	0	0	1	0	0	0	0
821	0	0	0	0	0	0	0	0	0	0	1	2	0	0	1	0	0	0	0
822	0	0	5	0	0	2	2	0	1	0	2	1	0	1	0	0	0	0	0
824	0	0	0	0	0	0	0	0	1	0	0	0	0	0	0	0	0	0	0
825	0	0	0	0	1	0	0	0	0	1	0	0	0	0	1	0	0	0	0
826	0	0	0	0	0	0	1	0	0	0	0	0	0	0	0	0	0	0	0
828	0	0	0	1	4	2	0	1	1	0	0	1	3	0	0	0	0	0	0
830	0	0	0	0	0	0	0	0	0	0	0	0	0	0	0	0	0	1	0
831	0	0	0	0	1	0	1	0	2	0	1	0	0	1	0	0	0	0	0
832	0	0	10	0	0	0	0	0	0	0	0	0	0	0	0	0	0	0	0
833	0	0	0	5	11	21	0	1	1	0	0	0	0	0	17	3	7	9	1
835	0	0	0	0	0	0	0	0	0	0	0	0	0	0	1	0	0	0	0
836	0	0	0	0	0	1	3	0	0	0	0	0	0	0	0	0	0	0	0
838	0	0	0	5	1	0	1	0	0	0	0	1	4	0	0	0	0	0	0
839	0	0	0	0	0	0	0	0	0	0	0	0	0	0	0	1	0	0	0
840	0	0	0	0	0	0	0	0	0	0	0	0	0	1	0	0	0	0	0
841	0	0	0	1	0	0	0	0	1	0	0	0	0	0	0	0	0	0	0
842	0	0	0	0	0	0	0	0	0	0	0	0	0	1	0	0	0	0	0
843	0	0	0	0	1	0	0	0	0	0	0	0	0	0	0	0	0	0	0
844	0	0	0	0	0	1	0	0	0	0	0	0	0	0	0	0	0	0	0
846	0	0	0	0	0	0	1	0	0	0	0	0	0	5	0	2	1	0	0
847	0	0	0	4	0	0	0	0	0	0	1	0	1	2	0	0	0	0	1
848	0	0	0	0	0	0	0	2	1	0	0	0	0	0	0	0	0	0	0
849	0	0	14	4	1	0	0	0	0	0	0	0	3	1	3	2	2	3	1
850	0	0	0	0	0	0	0	0	0	0	0	0	0	0	0	0	0	1	0
851	0	1	0	0	0	0	1	1	1	0	0	1	1	0	0	1	1	0	1
852	0	0	0	1	0	0	0	0	0	0	0	0	0	1	0	0	0	0	0
853	0	0	0	0	0	0	0	0	0	0	1	0	1	3	0	0	0	1	0
854	0	0	0	0	1	1	0	0	0	0	1	1	0	0	0	0	0	0	0
855	0	0	0	0	0	1	0	0	0	0	0	0	0	0	0	0	0	0	0
856	0	0	0	0	0	1	1	0	0	2	0	0	0	1	0	0	0	0	0
857	0	0	0	0	0	0	1	0	0	0	0	0	1	0	0	0	0	0	0
858	0	0	0	26	4	0	2	1	0	0	0	0	1	16	4	0	1	0	1
859	0	0	0	0	9	10	8	1	2	1	2	0	3	4	5	0	0	0	0
860	0	0	0	0	0	0	0	1	0	0	0	0	0	0	0	0	0	0	0
861	0	0	0	0	0	0	0	0	0	0	1	0	0	0	0	0	0	0	0
862	0	0	1	0	0	0	0	0	0	0	0	0	0	2	0	0	0	0	0
863	0	0	0	0	0	0	0	0	0	0	0	0	0	0	0	0	0	2	0
864	0	0	0	0	0	1	0	0	0	0	0	0	0	0	0	0	0	0	0
865	0	0	1	1	4	11	1	11	2	1	2	1	0	1	1	0	0	0	0
866	0	0	0	0	0	0	0	0	0	0	0	0	1	0	0	0	0	0	0
867	0	0	0	0	0	0	0	0	0	0	1	0	0	0	0	0	0	0	0
869	0	0	0	0	0	0	1	0	0	0	0	1	1	0	1	2	0	1	0
870	0	0	4	0	0	0	0	0	0	0	0	0	0	0	0	1	0	0	0
871	0	0	0	0	0	0	0	0	0	0	0	0	1	0	0	0	0	0	1
872	0	0	0	0	0	0	0	0	0	0	0	0	0	0	1	0	1	0	0
873	0	0	0	0	0	0	0	0	0	1	0	0	0	0	0	0	0	0	0
874	0	0	0	0	1	0	0	0	1	0	0	0	0	1	0	0	2	0	0
875	0	0	0	0	0	0	0	0	0	0	0	0	0	0	0	0	0	1	0
876	0	0	0	0	0	0	0	0	0	0	0	0	0	1	0	0	1	0	0
877	0	0	0	0	0	0	0	0	0	0	0	0	0	0	0	1	0	0	0
879	0	0	0	0	0	0	0	0	0	0	0	1	0	0	0	0	0	0	0
880	0	0	0	1	1	0	0	0	0	0	0	0	0	0	1	0	0	0	0
881	0	0	0	0	0	0	0	0	0	0	0	0	0	0	0	0	1	0	0
882	0	0	1	0	0	0	1	0	0	0	0	0	0	1	0	0	0	0	0
883	0	0	1	0	0	0	0	0	0	0	0	0	0	1	0	0	0	0	0
884	0	0	0	0	0	0	0	0	0	0	1	0	0	0	0	0	0	0	0
885	0	0	0	0	0	0	0	0	0	0	0	0	0	1	0	0	0	0	0
886	0	0	0	0	0	0	0	1	0	0	1	0	0	0	0	0	0	0	0
887	0	0	0	0	0	0	0	0	0	0	0	0	0	1	0	0	0	0	0
888	0	0	4	0	0	0	0	0	0	0	0	0	0	0	0	0	0	2	0
889	0	0	0	0	0	0	0	0	0	1	0	0	0	0	0	0	0	0	0
891	0	0	0	0	0	1	0	0	0	0	0	0	0	0	0	0	0	0	0
892	1	0	0	0	0	0	0	0	0	0	0	0	0	0	0	0	0	0	0
894	0	0	1	0	14	3	3	2	4	0	1	1	2	6	1	0	1	1	0
895	0	0	0	0	0	0	0	0	0	0	0	2	0	0	0	0	0	0	0
898	0	0	0	1	0	0	0	0	0	0	0	0	0	0	1	0	0	0	0
899	0	0	0	0	0	0	0	0	0	1	0	0	0	1	1	0	0	0	0
900	0	0	0	0	0	0	0	0	0	0	0	0	1	0	0	0	0	1	0
902	0	0	1	0	0	0	0	1	0	0	0	0	0	0	0	0	0	0	0
903	0	0	0	1	0	0	0	0	0	0	0	0	0	0	1	1	0	0	0
904	0	0	0	0	0	0	0	0	0	0	0	0	1	0	0	0	0	0	0
905	0	0	0	0	0	0	0	1	0	0	1	2	0	1	0	0	0	0	0
906	0	0	0	1	0	0	2	1	1	0	2	1	0	0	0	0	0	0	0
908	0	0	0	0	0	0	0	0	0	0	0	1	0	0	0	1	0	0	0
909	0	0	0	0	0	1	0	0	0	1	0	0	0	0	0	0	0	0	0
911	0	0	0	0	0	1	0	1	0	2	1	0	1	0	0	0	0	0	0
912	0	0	0	1	0	0	0	0	0	0	0	0	3	1	1	0	1	0	0
913	0	0	0	0	4	0	0	1	2	2	0	0	0	0	0	0	0	0	0
915	0	0	0	0	0	0	0	0	0	2	0	0	1	1	0	0	0	0	1
917	0	0	0	0	0	0	1	0	0	0	0	0	0	0	0	0	0	0	0
918	0	0	0	0	0	0	0	0	0	0	0	2	1	0	0	3	0	0	1
920	0	0	0	0	0	0	0	1	1	0	0	3	0	0	0	0	0	0	0
921	0	0	0	0	0	24	0	0	0	0	0	0	0	0	20	0	1	0	0
922	0	0	0	1	0	0	0	0	0	0	0	1	0	0	0	0	0	0	0
923	0	0	0	0	1	1	1	2	2	2	3	1	1	3	2	0	0	0	0
924	0	0	0	7	0	0	0	0	0	0	0	1	1	0	0	0	6	0	0
925	0	0	2	28	0	0	0	3	0	0	0	3	3	1	0	0	1	8	0
927	0	0	0	0	0	0	0	0	0	0	0	0	0	0	0	1	0	0	0
928	0	0	0	0	0	0	0	0	1	2	0	0	0	0	0	1	0	0	0
929	0	0	0	0	0	0	1	0	0	1	0	1	0	0	0	0	0	0	0
930	0	0	0	0	0	0	1	0	0	1	0	0	0	0	0	0	0	0	0
931	0	0	0	0	1	0	0	0	0	0	0	0	0	0	0	0	0	0	0
933	0	0	0	0	0	0	0	0	0	0	0	0	0	0	0	1	0	0	0
935	0	0	1	0	0	0	0	0	0	0	0	0	0	0	0	0	0	0	0
936	0	0	2	1	0	0	0	1	0	0	0	1	0	0	0	1	0	0	0
938	0	0	0	0	0	0	0	0	0	0	0	0	0	0	0	0	1	0	0
940	0	0	0	0	0	0	0	1	0	1	1	0	2	10	7	0	1	7	3
942	0	0	0	2	1	1	0	0	0	0	0	0	0	1	2	0	0	0	0
943	0	0	0	0	0	0	0	0	0	0	0	0	0	1	0	0	0	0	0
944	0	5	0	0	0	0	0	0	0	0	0	0	0	1	0	0	0	2	0
945	0	0	0	0	0	1	0	0	1	0	0	0	0	0	0	0	0	0	0
946	0	0	0	0	0	0	0	0	0	0	1	0	0	0	0	0	0	0	0
947	0	0	0	0	0	1	1	0	0	1	0	0	0	0	0	0	0	0	0
948	0	0	1	0	0	0	0	1	0	0	0	1	0	2	0	0	1	0	0
949	0	0	0	0	1	0	0	0	0	0	0	0	0	0	0	0	0	0	0
950	0	0	0	0	0	0	0	0	1	0	0	0	0	0	0	0	0	0	0
951	0	0	0	0	0	0	0	0	0	0	0	0	0	0	0	0	1	0	0
954	0	0	1	1	1	0	1	0	0	0	0	1	0	1	2	0	0	0	0
955	0	0	0	0	0	0	0	0	0	0	0	0	0	1	0	0	0	0	0
956	0	2	9	3	0	0	0	0	0	0	0	0	0	0	0	0	0	12	0
957	0	0	0	0	0	0	0	0	0	0	0	0	1	0	0	0	0	0	0
959	0	0	0	0	0	0	0	0	1	0	0	0	0	1	0	0	0	0	0
960	0	0	0	0	0	0	0	0	0	0	0	1	0	0	0	0	0	0	0
961	0	0	0	1	2	0	0	0	0	0	0	0	2	0	1	1	0	0	0
962	0	0	0	0	1	1	0	2	5	5	5	0	0	0	0	0	0	0	0
963	0	0	0	0	0	0	0	0	0	0	1	0	0	0	0	0	0	0	0
964	0	0	0	0	0	0	1	0	0	0	1	0	0	1	0	0	0	0	0
965	0	0	0	2	2	0	0	1	0	0	2	1	0	1	1	1	0	0	0
966	0	0	0	0	0	1	1	0	0	0	0	0	0	0	0	0	0	0	1
967	0	0	0	0	0	0	0	0	1	1	0	2	1	0	1	1	0	0	0
968	0	0	0	0	0	0	0	0	0	0	0	0	1	0	0	0	0	0	0
969	0	0	0	0	1	0	0	0	0	0	0	0	0	0	0	0	0	0	0
970	0	0	0	0	0	0	0	0	1	0	1	1	16	0	9	0	0	0	0
971	0	0	0	0	0	0	0	0	0	0	0	1	0	0	0	0	0	0	0
972	0	0	0	1	0	0	0	0	0	0	0	0	0	0	0	0	0	0	0
974	0	0	0	0	0	1	0	0	0	0	0	0	0	2	0	0	0	1	0
975	0	0	0	0	0	0	1	0	0	0	0	1	0	0	0	0	0	0	0
976	0	0	0	0	0	0	0	0	0	0	0	0	1	2	0	0	0	3	1
977	0	0	0	0	0	0	0	0	0	0	0	0	0	0	0	0	0	0	1
978	0	0	0	0	0	0	1	0	0	0	0	0	1	2	0	0	2	0	0
980	0	0	0	0	18	0	1	1	0	3	1	0	0	1	0	0	8	8	0
981	0	7	8	0	0	0	0	0	0	0	9	5	0	0	0	0	0	0	0
983	0	0	0	0	1	0	0	0	0	0	0	0	0	0	0	0	0	0	0
984	0	0	1	0	0	0	0	0	0	0	0	0	1	0	1	0	0	0	0
986	0	0	0	0	0	0	0	0	0	1	0	0	1	3	0	1	0	0	1
987	0	0	1	0	0	0	0	0	0	0	0	0	0	1	0	0	0	0	0
991	0	0	0	0	0	0	0	0	1	0	0	0	0	0	0	0	0	0	0
992	0	0	18	0	0	0	0	0	2	2	1	9	7	1	1	0	0	0	1
994	0	0	0	0	0	0	0	0	0	1	0	0	0	0	0	0	0	0	0
995	0	0	0	0	2	4	1	2	2	0	0	1	1	3	0	0	1	0	0
996	0	0	0	0	1	0	0	0	0	0	0	0	0	0	0	0	0	0	0
997	0	0	0	5	4	3	4	4	1	0	0	0	0	0	0	0	0	0	0
999	0	0	0	0	0	0	0	0	0	0	0	0	1	1	1	0	0	0	0
1000	0	0	0	0	0	1	0	0	0	0	0	0	0	0	0	0	0	0	0
1001	0	0	0	0	0	0	0	0	0	0	0	0	0	0	0	2	1	3	0
1002	0	0	0	0	0	0	0	0	1	0	1	0	0	0	0	0	0	0	0
1003	0	0	0	0	0	0	0	0	0	0	0	0	1	1	1	0	0	0	0
1004	0	0	0	0	0	0	0	1	0	0	1	0	0	0	0	1	1	0	0
1006	0	0	1	0	0	0	0	0	0	0	0	0	0	0	0	0	0	0	0
1007	0	0	0	0	0	0	1	0	0	0	0	0	1	0	0	0	0	0	0
1008	0	0	0	0	0	0	1	0	1	1	1	3	1	0	0	0	0	0	0
1009	0	0	0	1	0	1	0	0	2	0	0	0	0	0	0	0	0	0	0
1010	0	0	0	1	0	0	0	0	0	0	0	0	0	0	0	0	0	0	0
1011	0	0	0	0	0	0	0	0	0	0	0	0	1	3	0	2	0	0	0
1013	0	0	0	0	0	0	1	0	3	0	0	0	0	0	0	0	0	0	0
1014	6	0	2	2	1	0	0	2	0	1	1	1	0	0	2	0	1	0	0
1015	0	0	0	1	0	0	0	0	0	0	1	0	0	3	0	0	0	0	0
1016	0	0	0	0	0	0	0	0	0	0	0	0	0	0	0	1	0	1	0
1017	0	0	0	0	0	0	0	0	0	0	0	1	0	0	0	0	0	0	0
1018	0	0	0	1	0	0	0	0	0	0	0	1	1	2	3	1	1	0	0
1019	0	0	0	0	0	0	0	0	0	1	0	0	0	1	0	0	0	0	0
1020	0	0	0	1	0	0	0	0	0	0	0	0	0	0	0	0	0	0	0
1021	0	0	0	0	0	0	2	1	2	2	1	2	2	0	0	1	0	0	0
1022	0	0	0	0	0	0	0	0	0	0	0	0	0	0	0	0	1	0	0
1024	0	0	0	27	1	1	1	1	0	0	2	0	1	0	5	15	6	0	0
1025	0	0	0	1	2	0	0	0	0	0	0	0	1	7	1	0	0	0	0
1026	0	1	0	0	0	0	0	0	0	1	1	0	0	1	0	2	0	0	0
1028	0	0	0	0	0	0	0	0	0	0	0	1	0	0	0	0	0	0	0
1029	0	0	0	0	0	0	0	0	0	0	0	0	1	0	0	0	0	0	0
1030	0	0	0	1	1	0	0	0	0	0	0	0	0	0	0	0	0	0	0
1032	0	0	0	0	0	1	1	0	1	1	0	0	0	0	0	0	0	0	0
1033	0	0	0	1	0	0	0	0	0	0	0	0	0	0	0	0	0	0	0
1034	0	0	0	0	0	0	0	0	1	0	0	0	0	0	0	0	0	0	0
1035	0	0	0	0	0	0	0	0	0	1	0	0	1	0	0	0	0	0	0
1036	0	0	0	0	0	0	0	0	0	0	0	0	0	0	2	0	0	0	4
1037	0	0	0	0	1	0	0	0	0	0	0	0	0	0	0	0	0	0	0
1038	0	0	0	0	8	0	1	0	0	0	0	0	0	1	0	4	1	0	0
1039	0	0	0	0	0	0	0	0	0	0	0	0	0	0	0	0	1	0	0
1040	0	0	1	0	0	1	0	0	7	0	1	0	0	0	0	0	0	0	0
1041	0	0	0	0	1	1	0	1	0	0	0	0	0	0	0	0	0	0	0
1042	0	0	0	0	0	0	0	1	0	1	0	0	0	0	0	0	0	0	0
1043	0	0	1	0	0	1	0	0	0	0	0	0	0	0	0	0	0	0	0
1044	0	0	0	0	9	4	10	1	1	0	0	1	0	0	0	0	0	0	0
1045	0	0	0	0	1	0	2	0	0	0	0	1	0	0	0	0	0	0	0
1046	0	0	0	0	0	0	0	0	0	0	0	1	0	0	0	0	0	0	0
1047	0	0	0	0	0	0	2	0	0	0	0	0	0	0	0	0	0	0	0
1049	5	0	0	0	0	0	0	0	0	0	0	0	0	0	2	0	0	0	0
1050	0	0	0	0	1	0	1	0	2	1	1	1	1	0	0	0	0	0	0
1051	0	0	0	0	1	0	0	0	0	1	0	0	0	0	0	0	0	0	0
1052	0	0	0	0	0	0	0	1	0	0	0	0	0	0	0	0	0	0	0
1053	0	0	0	0	0	0	0	0	0	0	1	0	0	0	0	2	0	0	0
1054	0	0	0	3	8	0	2	0	0	0	0	0	0	0	0	0	0	0	0
1055	0	0	0	0	0	0	0	1	0	0	0	0	0	0	0	0	0	0	0
1056	0	0	0	0	0	0	0	0	0	0	0	0	0	0	0	2	0	0	0
1057	0	0	0	0	0	0	0	0	0	0	1	0	0	0	0	0	0	0	0
1058	0	0	0	0	0	0	0	0	0	1	0	0	0	0	0	0	0	0	0
1059	0	0	0	0	0	0	0	0	0	0	1	0	0	0	0	0	0	0	0
1062	0	0	0	2	0	0	0	0	0	0	0	0	0	0	0	0	0	0	0
1063	0	0	0	1	0	0	0	0	0	0	0	0	0	0	0	1	0	0	0
1065	0	0	2	0	0	0	0	0	0	0	0	0	1	7	1	0	5	2	0
1066	0	0	0	0	0	0	1	0	0	0	0	0	0	0	0	0	0	0	0
1068	0	0	0	0	0	0	0	0	0	0	0	0	1	0	1	0	0	0	0
1069	0	0	0	11	0	0	8	9	2	1	0	3	14	4	4	3	2	0	0
1070	0	0	0	0	0	0	0	0	0	0	1	0	0	0	0	0	0	0	0
1071	0	0	0	0	0	0	0	0	0	1	0	0	0	0	0	0	0	0	0
1073	0	1	0	0	0	0	0	0	0	0	0	0	0	0	0	0	0	0	0
1074	0	0	0	0	0	1	1	0	0	0	1	1	0	0	0	0	0	0	0
1075	0	0	0	0	0	0	0	0	1	0	0	0	1	2	0	0	0	0	0
1076	0	0	0	0	1	0	0	0	0	0	0	0	0	0	0	0	0	0	0
1078	0	0	0	0	0	0	0	0	0	0	0	0	1	0	0	0	0	0	0
1079	0	0	0	0	0	23	9	1	0	0	0	0	0	0	0	0	0	0	0
1080	0	1	0	16	1	0	2	0	1	0	0	1	1	5	4	3	1	2	1
1081	0	0	0	0	0	0	0	0	0	0	1	0	0	0	0	0	0	0	0
1083	0	0	0	0	0	0	0	0	0	0	0	1	0	0	0	0	0	0	0
1084	0	0	0	2	0	0	0	0	0	0	0	0	0	0	0	0	0	0	0
1086	0	0	2	0	0	1	1	1	0	0	0	1	0	0	0	0	0	0	0
1088	0	0	0	0	0	0	0	0	2	1	1	0	1	0	0	0	1	0	1
1089	0	0	0	0	0	0	0	0	0	0	0	1	0	1	0	0	1	0	0
1090	0	0	0	0	0	0	0	1	0	0	0	0	0	0	0	0	0	0	0
1093	0	0	0	0	0	0	0	0	0	0	0	0	0	1	0	0	0	0	0
1094	0	0	0	0	0	0	0	8	1	0	0	0	0	1	0	0	0	0	0
1095	0	0	0	0	0	0	0	0	0	0	0	0	1	0	1	0	0	0	1
1096	0	0	0	0	0	0	1	0	1	1	0	1	0	0	0	0	0	0	0
1097	0	0	0	0	0	0	0	0	0	0	0	0	0	1	0	0	0	0	0
1098	0	0	0	0	0	0	0	0	1	0	0	0	0	0	0	0	0	0	0
1099	0	1	0	0	0	0	0	0	0	0	0	0	2	0	0	0	0	0	0
1101	0	0	0	0	0	0	0	0	0	0	0	0	1	0	0	0	0	0	0
1102	0	0	0	0	1	1	0	1	1	0	2	2	0	0	0	0	0	0	0
1103	0	0	0	0	0	0	0	0	1	0	0	0	0	0	0	0	0	0	0
1104	0	0	0	5	1	0	0	0	0	0	0	0	0	0	0	0	0	1	2
1105	0	0	0	0	8	0	0	0	0	0	0	0	0	0	0	0	0	0	0
1106	0	0	1	0	0	0	1	0	0	0	0	0	1	1	0	0	0	0	3
1107	0	0	0	0	0	0	0	0	0	0	0	0	0	0	1	0	0	0	0
1108	0	0	0	0	5	0	2	0	0	1	1	0	2	0	0	0	0	0	0
1109	0	0	0	0	0	0	0	0	0	1	0	0	0	0	0	0	0	0	1
1112	0	0	0	0	0	0	0	0	0	0	0	1	0	0	0	0	0	0	0
1113	0	0	0	0	0	0	0	0	0	0	0	0	1	0	0	0	0	0	0
1114	0	0	0	0	0	0	0	0	0	0	0	0	0	0	0	0	0	2	0
1115	0	0	0	0	0	0	0	0	0	0	0	0	0	0	0	0	0	1	0
1116	0	0	0	0	0	2	0	0	0	0	0	0	0	0	0	0	0	0	0
1117	0	0	0	0	0	0	2	1	3	1	0	0	1	0	0	1	0	0	0
1119	0	0	0	0	0	0	0	0	0	0	1	0	0	0	0	0	1	1	0
1120	0	0	0	0	2	1	0	0	0	4	2	2	1	1	0	1	1	0	0
1122	0	0	0	0	0	0	1	0	1	0	6	0	0	0	0	0	0	0	0
1123	0	0	1	0	0	0	0	0	1	0	0	0	0	0	0	0	0	0	0
1125	0	0	0	0	0	0	0	0	0	0	2	0	0	0	0	0	0	0	0
1126	0	0	0	0	1	0	0	0	0	0	0	0	0	1	1	0	0	1	0
1127	0	0	0	2	1	1	1	2	3	2	1	1	0	0	0	0	0	0	0
1131	0	0	0	3	1	0	0	0	0	0	0	0	0	1	0	0	0	1	0
1132	0	0	0	0	0	0	0	0	0	0	1	0	0	0	0	0	0	0	0
1133	0	0	0	0	0	0	0	0	0	0	0	0	0	1	0	2	0	1	0
1134	0	1	0	0	1	0	0	1	0	0	0	0	5	1	0	0	0	0	0
1135	0	0	0	0	0	0	0	0	1	2	0	0	0	0	0	0	0	3	0
1136	2	1	1	1	0	1	0	0	0	0	0	0	1	1	0	0	0	0	0
1137	0	0	0	0	0	1	0	0	0	0	0	1	0	0	0	0	0	0	0
1138	0	0	0	0	1	0	0	0	1	0	0	0	0	0	0	0	0	0	0
1139	0	0	0	0	0	0	0	0	0	0	0	0	0	1	0	0	0	0	0
1141	0	0	0	0	0	0	0	0	0	1	0	0	1	0	0	0	0	0	0
1142	0	0	0	0	0	0	0	0	0	0	0	2	0	0	0	1	0	0	0
1144	0	0	0	0	0	0	0	0	0	0	0	0	0	1	0	0	0	1	0
1145	0	0	0	0	0	2	1	0	0	1	1	0	0	0	0	0	0	0	0
1146	0	0	0	0	1	0	2	1	1	0	0	0	0	0	0	1	0	0	0
1147	0	0	0	0	0	2	0	0	0	1	2	1	0	0	0	0	0	0	0
1148	0	6	31	0	1	0	0	1	0	0	37	0	3	0	0	0	0	0	0
1149	0	0	0	0	0	0	0	0	0	0	0	0	0	0	0	0	0	2	0
1150	0	0	0	0	0	2	0	0	0	0	0	2	0	0	0	0	0	0	0
1151	0	0	32	0	0	1	0	0	1	3	2	6	20	2	1	1	0	0	0
1152	0	0	17	1	6	2	1	6	1	4	0	4	7	4	11	5	3	1	0
1153	0	0	0	0	1	1	0	0	0	0	0	0	0	0	0	0	0	0	0
1154	0	0	0	0	0	0	0	0	0	0	1	0	1	0	0	0	0	0	0
1155	0	0	0	1	0	0	0	0	0	0	0	0	0	0	0	0	0	0	0
1156	0	0	0	0	1	0	0	0	0	0	0	0	0	0	0	0	0	0	0
1157	0	0	0	0	0	0	0	0	0	0	1	0	1	0	0	0	0	0	0
1158	0	0	0	0	0	0	0	0	0	0	0	0	1	0	0	0	0	0	0
1159	0	0	0	0	0	0	0	0	0	0	0	0	1	0	0	0	0	0	0
1160	0	0	0	0	0	1	0	0	3	0	5	0	0	0	0	0	0	0	0
1161	0	0	0	0	0	0	0	0	0	1	1	1	0	1	2	2	1	0	0
1162	0	0	0	0	1	4	5	0	0	0	13	0	0	0	0	0	1	0	0
1163	0	0	0	0	0	0	0	0	0	1	2	2	7	2	2	1	2	1	1
1164	0	0	22	6	0	0	0	0	0	0	0	4	6	2	1	0	0	0	0
1165	0	0	0	0	0	1	0	0	0	0	0	0	0	0	0	0	0	0	0
1166	0	1	4	0	0	0	1	0	0	1	1	0	0	0	1	2	0	0	0
1168	0	0	0	0	0	0	0	0	1	0	0	1	0	0	0	0	0	0	0
1169	0	0	0	0	0	0	0	0	0	0	1	0	0	0	0	0	0	0	0
1170	0	1	0	1	4	1	0	0	0	1	1	0	0	1	0	0	1	3	0
1171	0	0	0	0	0	0	0	0	0	0	0	0	0	6	0	0	2	7	2
1172	0	0	0	0	0	0	0	0	0	0	0	0	0	1	0	0	0	0	0
1174	0	0	0	0	0	0	0	0	0	0	0	0	0	0	0	0	2	2	0
1175	0	0	0	0	1	0	0	0	0	1	0	1	1	0	0	0	0	0	0
1176	0	0	0	0	0	0	0	1	0	0	0	0	0	0	0	0	0	0	0
1177	0	0	0	0	1	1	0	0	0	0	0	0	0	1	0	0	1	0	0
1178	0	0	0	0	0	1	0	0	0	0	0	0	0	0	0	0	0	0	0
1179	0	0	0	0	0	0	0	1	0	0	0	0	0	0	0	0	0	1	0
1181	0	0	2	0	0	0	0	0	0	0	0	0	0	0	1	0	0	0	0
1182	0	0	0	0	0	0	0	0	1	0	0	0	0	0	0	0	0	0	0
1183	0	1	0	1	0	3	0	2	0	0	0	2	0	1	0	0	0	0	0
1184	0	0	0	0	0	0	0	0	0	0	0	0	2	0	0	0	1	0	0
1185	0	0	3	9	1	1	1	1	6	0	2	0	1	0	0	0	0	0	0
1187	0	0	0	0	0	0	2	0	1	1	0	0	0	0	0	0	0	0	0
1188	0	0	0	0	0	0	0	0	0	0	0	0	0	0	0	0	0	0	1
1190	0	0	0	0	0	0	0	0	0	0	0	1	0	0	0	0	0	0	0
1191	0	0	1	0	1	0	0	1	0	1	0	0	0	0	1	0	0	0	0
1192	0	0	0	2	1	4	3	5	2	2	0	1	0	1	0	0	0	0	0
1195	0	0	0	0	0	0	0	0	0	0	0	0	0	0	0	0	0	1	0
1196	0	0	0	0	0	0	0	0	0	0	0	0	0	2	0	0	0	0	0
1197	0	0	0	0	0	0	0	0	0	0	0	0	0	3	0	0	0	0	0
1198	0	0	7	17	0	0	0	0	0	0	0	5	9	6	1	0	0	0	2
1199	0	0	0	0	0	0	0	0	5	0	1	0	0	0	0	0	0	1	0
1200	0	0	0	2	0	0	0	0	0	0	0	0	0	0	0	0	0	0	0
1201	0	0	0	1	0	0	0	0	1	0	0	0	0	0	0	0	0	0	0
1202	0	0	0	0	0	0	1	0	0	0	0	0	0	0	0	0	0	0	0
1203	0	0	0	1	1	2	0	0	0	0	0	0	0	0	0	0	0	0	0
1204	0	0	1	0	0	0	0	0	0	0	0	0	0	0	0	0	0	0	0
1205	0	0	0	27	0	1	0	0	1	0	0	0	0	3	4	3	6	3	0
1206	0	0	0	2	0	2	2	3	0	0	3	6	2	0	0	1	4	8	0
1207	0	0	1	0	0	0	0	0	0	0	0	0	0	0	0	0	0	0	0
1208	0	0	0	0	0	1	2	3	0	2	3	5	4	0	0	0	0	0	0
1209	0	0	0	1	0	0	0	0	0	0	0	0	0	0	0	0	0	0	0
1210	0	0	0	0	0	0	0	1	0	0	0	0	0	0	0	0	0	0	0
1211	0	0	0	0	1	0	0	2	1	1	1	1	0	1	0	0	0	0	0
1212	0	0	0	0	0	0	0	0	0	0	1	0	1	0	0	0	0	0	0
1214	0	0	0	0	1	0	2	0	0	1	0	1	4	0	0	1	4	1	0
1215	0	0	0	1	0	0	0	0	0	0	0	0	0	0	0	0	0	0	0
1216	0	0	0	0	4	1	6	2	0	2	1	0	0	0	0	0	0	0	0
1217	0	0	1	7	0	0	1	0	2	0	0	0	0	1	0	0	0	6	1
1218	0	0	0	0	0	0	0	0	0	0	0	0	0	1	3	0	2	0	0
1219	1	2	1	0	0	0	1	0	0	0	0	0	1	1	0	0	0	0	0
1220	0	0	0	0	0	0	0	0	0	0	0	0	1	0	0	0	0	0	0
1221	0	0	0	0	0	0	0	0	0	0	0	1	1	0	0	0	0	0	0
1222	0	0	0	0	0	0	0	0	0	0	0	1	0	0	0	0	0	0	1
1223	0	0	1	0	0	0	0	0	0	0	0	0	0	0	0	0	0	0	0
1224	0	0	0	0	0	0	0	0	0	0	0	0	0	0	0	0	0	1	0
1225	0	0	0	0	0	0	0	2	1	0	0	1	1	1	0	0	0	0	0
1226	0	0	0	8	24	1	0	1	1	0	0	0	4	29	0	0	0	0	0
1229	0	0	0	0	32	3	0	0	0	1	1	1	0	2	0	0	0	0	0
1230	0	0	0	0	0	0	0	0	0	0	0	1	1	0	1	0	0	0	0
1231	0	0	0	0	0	0	0	0	1	1	0	0	2	0	0	0	0	0	0
1232	0	0	1	0	0	0	0	0	0	0	0	0	0	0	1	0	0	0	0
1233	1	0	0	4	4	6	3	2	1	3	0	2	3	0	2	0	0	0	0
1234	0	0	0	0	0	0	0	0	0	1	0	1	0	0	0	0	0	0	0
1235	0	0	0	0	0	0	1	0	0	0	1	0	0	0	0	0	0	0	0
1236	0	0	0	0	0	1	0	0	0	0	0	0	0	0	0	0	0	1	0
1237	0	0	0	0	0	0	0	0	0	0	0	0	0	1	1	0	0	0	0
1238	0	0	4	0	0	0	0	0	0	0	0	1	0	0	0	1	0	0	0
1239	0	0	0	0	0	0	0	0	0	0	0	0	0	0	0	0	1	0	0
1240	0	0	1	0	0	0	0	0	0	0	0	1	0	0	0	0	0	0	0
1241	0	0	1	0	2	1	0	0	0	0	0	0	0	1	0	0	0	0	0
1242	0	0	1	0	2	1	1	2	0	0	2	0	2	2	0	1	0	0	0
1243	0	0	0	22	0	0	1	0	1	1	1	0	0	0	3	8	10	1	0
1244	7	1	0	1	0	0	0	0	0	0	0	0	0	0	0	5	0	0	1
1245	0	0	0	1	0	0	0	0	0	0	0	0	0	2	0	2	0	0	0
1246	0	0	0	0	0	1	0	4	1	0	0	0	0	0	0	0	0	0	0
1249	0	0	0	0	24	1	0	0	0	1	1	0	0	0	21	2	0	0	1
1250	0	0	0	0	0	0	0	1	0	0	0	0	2	0	0	0	0	0	0
1251	0	0	0	0	0	0	0	0	0	0	0	1	0	0	0	0	0	0	0
1252	0	0	0	0	0	0	0	0	0	0	0	0	0	1	0	0	0	0	0
1253	0	0	0	0	0	0	0	0	1	0	0	0	0	0	0	0	0	0	0
1254	0	0	0	0	0	1	0	0	0	0	0	0	0	1	0	0	0	0	0
1255	0	0	0	0	0	0	1	0	0	0	0	0	0	0	0	0	0	0	0
1257	0	0	1	0	0	0	0	0	0	0	0	0	0	0	0	0	0	0	0
1258	0	0	0	0	0	0	0	0	0	0	0	0	1	0	0	0	0	0	0
1259	0	0	0	0	0	0	0	1	0	0	0	0	2	0	0	0	0	0	0
1260	0	0	0	0	0	0	0	0	0	0	0	0	0	0	1	0	0	0	0
1261	0	0	4	2	0	1	0	0	0	0	0	0	2	0	1	0	2	1	1
1263	0	0	0	0	0	0	0	0	1	1	1	0	3	0	0	0	0	0	0
1264	0	0	0	0	1	0	2	0	2	3	0	2	0	0	0	0	0	0	0
1265	0	0	0	0	0	0	0	0	1	0	0	0	0	0	0	0	0	0	0
1266	0	0	0	0	0	0	0	0	0	0	0	0	0	1	0	1	0	0	0
1267	0	0	0	0	0	0	0	1	0	0	0	0	0	0	0	0	1	0	0
1268	0	0	0	22	0	0	0	0	0	0	0	0	1	0	0	0	9	12	2
1269	0	0	0	0	0	0	0	0	1	0	0	0	0	0	0	0	1	2	0
1270	0	0	0	0	2	17	8	3	2	6	16	2	0	0	0	0	0	0	0
1271	0	0	0	0	0	0	0	0	0	0	0	0	1	0	0	0	0	0	0
1272	0	0	0	0	1	0	0	0	0	0	0	0	0	0	0	1	0	0	0
1275	0	0	0	0	0	0	0	0	0	0	0	0	0	0	0	0	0	0	1
1276	0	0	0	0	0	0	0	0	0	0	0	0	0	0	0	0	1	0	0
1277	0	0	2	5	0	0	0	0	1	0	0	0	0	4	1	0	1	1	0
1278	2	0	0	0	0	0	0	0	0	0	0	0	0	0	0	0	0	0	0
1279	0	0	1	0	0	0	0	0	0	0	0	0	1	0	0	0	0	0	0
1280	0	0	0	0	1	2	0	0	0	0	1	0	0	1	1	0	2	0	0
1282	0	0	0	0	0	1	0	0	0	0	0	0	0	0	0	0	0	0	0
1283	0	0	6	0	0	0	0	0	0	0	1	0	4	2	0	1	4	0	0
1285	0	0	0	0	0	0	0	0	0	0	0	0	0	1	0	0	0	0	0
1286	0	0	0	0	0	0	0	0	1	0	1	0	0	0	0	0	0	0	0
1290	0	0	0	0	0	0	0	0	0	0	0	0	0	1	1	0	0	0	0
1291	0	0	0	0	0	0	0	1	0	0	0	0	0	0	4	0	0	0	0
1292	0	0	0	0	0	0	0	0	0	0	0	0	3	0	0	0	0	0	0
1295	0	0	0	0	0	0	0	1	0	2	3	1	1	2	0	1	1	1	1
1298	0	0	0	0	0	2	5	5	1	1	2	0	5	10	0	0	0	0	0
1299	0	0	0	0	0	0	1	0	0	0	0	0	0	0	0	0	0	0	0
1300	0	0	0	0	0	0	0	0	0	0	0	0	0	0	1	0	0	0	0
1301	0	0	0	4	0	0	0	0	0	0	0	0	0	0	0	0	0	0	0
1302	0	0	0	0	4	4	0	0	0	0	0	0	0	0	0	0	3	4	1
1306	0	0	0	0	0	4	0	0	1	0	1	2	1	2	0	0	1	0	0
1307	0	0	0	0	0	1	2	1	0	1	0	0	0	0	0	0	0	0	0
1308	0	0	0	0	0	0	0	1	0	0	1	0	0	0	0	0	0	0	0
1309	0	0	0	0	0	0	0	0	0	0	1	0	0	0	0	0	0	0	0
1310	0	0	0	0	2	1	3	0	16	0	0	0	0	0	3	0	0	0	0
1311	0	0	0	0	0	0	1	0	0	1	0	0	0	0	0	0	0	0	0
1313	0	0	0	0	0	0	0	0	0	0	0	0	1	0	0	0	0	0	0
1314	0	0	0	0	0	1	1	2	0	1	1	0	0	0	0	0	0	0	0
1315	0	0	0	0	0	0	0	1	0	1	0	0	0	0	0	0	0	0	0
1316	0	0	0	0	0	0	0	0	0	0	0	0	0	0	0	1	0	0	0
1317	0	0	0	0	0	0	1	0	0	0	0	0	0	1	0	0	0	0	0
1319	0	0	0	0	0	0	0	0	0	0	0	0	1	0	0	0	0	0	0
1320	0	0	0	0	0	0	0	0	0	0	0	0	0	0	1	0	0	0	0
1321	0	0	0	1	0	4	1	1	0	2	1	0	2	0	0	0	0	0	0
1322	0	0	0	0	0	0	0	0	0	0	0	0	1	0	0	0	0	0	0
1323	0	0	0	0	0	0	0	0	0	0	0	0	0	9	1	1	0	0	0
1324	0	0	0	0	0	0	0	0	0	0	0	1	0	0	0	0	0	0	0
1325	0	0	0	0	1	0	0	0	2	0	0	0	2	3	1	0	0	0	0
1327	0	0	1	0	0	0	0	0	1	2	1	3	0	1	0	0	0	0	0
1328	0	0	0	0	0	0	0	0	1	0	0	2	0	0	0	5	0	0	0
1329	0	0	0	0	0	0	0	0	0	0	1	1	0	1	0	0	0	0	0
1330	0	0	0	0	2	6	1	4	7	0	0	0	1	1	1	0	0	0	0
1332	0	0	0	0	1	2	2	4	3	3	4	2	1	0	0	0	0	0	0
1334	0	0	0	0	0	0	0	0	0	1	0	2	3	22	3	0	0	2	1
1335	0	0	0	0	0	1	0	2	0	1	0	0	0	0	0	0	0	0	0
1336	0	0	0	0	1	0	3	0	0	0	0	0	0	0	0	0	0	0	0
1337	0	0	0	0	0	0	1	0	0	0	0	0	0	0	0	0	0	0	0
1338	0	0	0	0	0	0	0	0	0	0	0	0	0	0	0	0	0	0	1
1339	0	0	0	0	0	0	0	0	0	1	0	0	1	0	0	0	0	0	0
1340	0	0	0	0	0	0	0	0	0	0	0	0	0	0	0	0	0	1	0
1341	0	0	0	0	0	0	0	0	0	0	0	0	0	0	0	1	0	0	0
1342	0	0	0	0	0	0	0	0	0	1	0	0	0	0	0	0	0	0	0
1343	0	0	0	0	0	0	0	0	1	0	0	0	0	0	0	0	0	0	0
1344	0	0	0	0	0	1	0	1	0	0	0	0	0	0	0	0	0	0	0
1346	0	0	0	0	0	1	0	0	0	0	0	0	0	0	0	0	0	0	0
1348	0	0	0	0	0	0	1	0	0	0	1	0	0	0	0	0	0	0	0
1350	0	0	0	0	0	0	0	0	0	0	0	0	0	0	0	0	2	0	0
1351	0	0	0	0	0	0	0	0	0	1	0	0	1	0	0	0	0	0	0
1352	0	0	0	0	0	0	0	0	0	0	0	0	0	0	1	0	0	0	0
1353	0	0	0	0	0	15	0	0	0	0	1	3	1	0	0	0	0	0	0
1355	0	2	0	4	2	3	2	1	1	2	2	2	0	1	1	1	0	0	0
1356	0	0	0	0	1	1	1	1	0	1	0	0	1	0	1	0	0	0	0
1357	0	0	1	0	0	0	0	0	0	0	0	0	1	0	0	0	0	0	0
1358	0	0	0	0	0	0	0	0	0	0	0	1	0	0	0	0	0	0	0
1360	0	0	0	0	0	0	0	0	0	1	0	0	0	0	0	0	0	0	0
1361	0	0	0	0	3	0	0	1	0	0	0	0	0	0	0	0	0	0	0
1362	0	0	0	0	0	0	0	0	0	0	0	0	0	0	0	0	1	0	0
1363	0	0	0	2	0	0	0	0	0	0	0	0	1	0	1	0	0	0	1
1364	0	0	0	0	0	0	0	0	0	0	0	0	0	0	0	0	1	0	0
1365	0	1	15	5	0	1	0	0	0	0	0	0	7	10	0	0	0	0	0
1366	0	0	0	0	0	0	0	0	0	0	0	0	1	0	0	0	0	0	0
1367	0	0	0	0	0	0	0	0	1	0	0	0	0	1	0	0	0	0	0
1368	0	0	0	0	0	0	0	0	0	0	0	0	1	0	0	0	0	0	0
1369	0	0	0	0	1	0	0	0	0	0	0	0	1	0	0	0	0	0	0
1370	0	0	0	0	2	0	0	0	0	0	0	0	2	0	0	0	0	0	0
1372	0	0	0	0	0	0	0	0	0	0	1	0	0	0	0	0	0	0	0
1373	0	0	0	0	0	0	0	0	1	0	0	0	0	0	0	0	0	0	0
1374	0	0	0	0	0	0	0	0	0	0	1	0	0	0	0	0	0	0	0
1376	0	0	0	0	0	0	0	0	0	1	0	0	0	0	0	0	0	0	0
1377	0	0	0	0	0	0	0	0	0	0	0	0	0	0	0	0	1	0	0
1378	0	0	0	0	0	1	0	0	0	0	0	0	0	0	0	0	0	0	0
1379	0	0	0	0	0	1	0	0	0	1	0	0	0	0	0	0	0	0	0
1380	0	0	0	1	0	1	2	0	0	0	0	0	0	1	0	0	0	1	0
1382	0	0	0	1	0	0	0	0	0	0	0	0	0	0	0	0	0	0	0
1383	0	0	0	0	2	1	0	0	1	1	1	0	0	0	0	0	0	0	0
1384	0	0	0	0	0	0	0	0	0	0	0	0	1	0	1	0	0	0	0
1386	0	0	0	0	0	0	0	0	0	0	1	0	0	0	0	0	0	0	0
1387	0	0	0	0	0	0	0	0	1	0	0	1	0	0	1	2	1	0	0
1388	0	0	0	0	1	0	0	0	0	0	1	0	0	0	0	0	0	0	0
1389	0	0	3	0	0	0	0	0	0	0	0	1	0	0	0	0	0	0	0
1391	0	0	0	0	0	0	0	0	0	1	1	0	0	0	1	0	0	0	0
1392	0	0	0	0	0	0	0	0	1	0	0	0	0	0	0	0	0	0	0
1395	0	0	0	1	0	0	0	0	0	0	0	0	3	5	0	3	2	1	1
1396	0	0	0	0	1	0	0	0	0	0	0	1	2	0	0	2	0	0	0
1397	0	0	0	0	0	0	0	0	0	1	2	0	2	0	0	0	0	0	0
1398	0	0	0	0	0	0	0	0	0	0	0	0	0	0	0	1	0	2	1
1399	0	0	1	0	0	0	0	0	0	0	1	0	0	4	0	0	0	0	0
1400	0	0	0	0	0	1	0	0	0	0	0	2	0	1	0	0	0	0	0
1401	0	0	0	0	0	0	0	0	1	0	0	0	0	0	0	0	0	0	2
1402	0	0	0	0	2	0	0	0	0	0	1	0	1	0	0	0	0	0	0
1403	0	0	0	0	0	0	0	0	1	0	0	0	0	0	0	0	0	0	0
1404	0	0	0	0	1	0	0	0	0	1	0	0	0	0	0	0	0	0	0
1405	0	0	0	0	0	1	0	1	1	0	1	1	0	0	0	0	1	0	0
1406	0	0	0	0	0	0	0	0	1	0	0	0	0	0	0	0	0	0	0
1407	0	0	0	15	7	0	0	0	0	0	0	0	0	0	5	11	0	0	0
1408	0	0	2	0	0	0	0	0	0	0	0	0	0	0	0	0	3	0	0
1409	0	0	0	0	0	0	0	0	0	0	0	0	1	0	0	0	0	0	0
1410	0	0	0	0	0	0	0	0	0	0	0	0	2	2	0	0	0	0	0
1411	0	0	0	0	0	0	0	0	0	0	2	0	1	0	0	0	0	0	0
1412	0	0	0	0	2	0	0	0	0	0	0	0	0	0	0	0	1	1	0
1413	0	0	0	0	0	0	0	0	0	0	0	0	1	0	0	0	0	0	0
1414	0	0	0	0	0	0	0	0	0	1	0	0	0	1	0	0	0	0	0
1415	0	0	0	3	0	2	0	0	0	0	0	0	0	0	2	1	0	0	0
1416	0	0	0	0	0	1	1	0	0	1	0	1	0	0	0	0	0	0	0
1417	0	0	0	0	0	0	0	0	0	0	0	1	0	0	0	0	0	0	0
1418	0	0	0	0	0	0	0	0	3	5	4	2	0	0	0	0	0	0	0
1420	0	0	0	0	1	0	0	0	0	0	0	0	0	0	0	0	0	0	0
1421	0	0	0	0	0	0	0	0	1	0	0	0	0	0	0	0	0	0	0
1422	0	0	1	0	2	1	0	0	0	0	0	0	0	2	2	2	0	0	0
1423	0	0	0	0	1	0	0	0	1	0	0	0	0	0	0	0	0	0	0
1424	0	0	0	0	0	0	0	0	0	0	0	0	0	0	1	0	0	0	0
1426	0	0	0	0	0	0	0	0	0	0	0	0	0	1	1	0	0	0	0
1427	0	7	1	1	1	5	2	0	1	0	0	3	1	5	3	2	1	0	0
1428	0	0	0	0	0	1	0	0	0	0	0	1	0	0	0	0	0	0	0
1429	0	0	0	0	0	0	1	0	0	0	0	0	0	0	0	0	0	0	0
1430	0	0	0	0	0	0	1	0	1	0	0	1	1	1	1	0	0	0	0
1431	0	0	0	0	0	0	0	0	0	0	0	0	1	0	0	0	0	0	0
1432	0	0	0	0	0	0	0	0	0	1	0	0	0	0	0	1	0	0	0
1433	0	0	0	0	0	0	0	0	0	0	0	0	0	1	0	0	0	0	0
1436	0	0	0	0	1	0	2	0	0	0	0	0	0	0	0	0	0	0	0
1437	0	0	1	0	0	0	0	0	2	0	0	4	4	1	0	0	0	9	0
1438	0	0	0	0	0	0	1	3	0	0	0	0	0	0	0	0	3	1	1
1439	0	4	29	0	0	0	0	0	0	0	0	1	8	4	2	10	2	3	0
1440	0	0	1	0	0	0	0	0	0	0	0	0	0	0	0	0	1	1	0
1441	0	0	0	0	0	0	0	0	0	0	0	0	2	2	1	1	0	0	1
1442	0	0	0	0	0	0	1	0	0	0	0	1	0	0	0	0	0	0	0
1445	0	0	0	0	0	0	0	0	1	0	0	0	0	0	0	0	0	0	0
1449	0	0	0	0	0	0	0	0	1	0	0	0	0	0	0	0	0	0	0
1450	0	0	0	0	1	0	0	0	0	0	0	0	0	0	0	0	0	0	0
1452	0	0	0	0	0	0	0	0	1	0	1	0	0	0	0	0	0	0	0
1453	0	0	0	0	0	0	0	1	0	0	0	0	0	0	0	0	0	0	0
1457	0	0	1	6	0	4	3	0	1	3	1	0	0	1	0	0	0	0	0
1458	0	0	0	0	0	0	0	0	0	0	0	0	0	0	0	0	1	0	0
1459	0	0	0	0	1	0	0	0	0	0	0	0	0	0	0	0	0	0	0
1460	0	0	0	1	3	0	0	1	0	0	2	0	0	0	0	0	0	0	0
1461	0	0	0	0	0	0	0	0	0	0	0	1	0	1	0	0	1	0	0
1462	0	0	0	0	0	0	0	0	0	0	0	0	0	1	0	0	0	0	0
1464	0	0	0	0	0	0	0	0	0	0	0	0	0	0	0	1	0	0	0
1465	0	0	0	0	1	0	0	0	0	0	0	0	0	0	0	0	0	0	0
1468	0	0	0	1	0	0	0	0	0	0	0	0	1	0	0	0	0	0	0
1469	0	0	0	0	0	0	0	0	0	1	0	0	0	0	0	0	0	0	0
1470	0	1	0	0	0	0	0	0	0	0	0	0	0	0	0	1	0	0	0
1472	0	0	0	4	0	0	0	0	1	0	0	3	0	0	0	1	0	0	0
1474	0	0	0	0	0	0	0	0	1	0	0	0	0	0	0	0	0	0	0
1475	0	0	0	0	0	0	0	1	0	0	1	0	0	0	0	0	0	0	0
1477	0	0	0	0	0	0	0	0	0	0	2	0	0	0	0	0	0	0	0
1478	0	0	0	0	0	0	0	0	0	0	0	0	0	0	0	0	0	1	0
1479	0	0	0	0	0	0	1	1	0	0	0	0	0	0	2	5	2	0	0
1480	0	0	0	3	0	0	0	0	0	1	0	0	1	0	0	0	0	0	0
1481	0	0	17	0	2	5	0	3	3	4	0	4	5	5	3	1	0	0	0
1482	0	0	3	0	0	0	0	2	0	1	0	1	1	2	1	3	4	3	0
1483	0	0	0	1	1	0	1	0	0	0	0	1	0	0	0	0	0	0	0
1484	0	0	0	0	0	0	1	0	0	0	0	0	0	0	0	0	0	0	0
1485	0	0	0	0	0	0	0	0	1	0	1	0	0	0	0	0	0	0	0
1486	0	0	0	0	0	0	0	0	0	0	3	8	0	0	0	0	0	0	0
1487	0	0	0	0	0	0	1	0	0	0	0	0	0	0	0	0	0	0	0
1488	0	0	0	0	0	0	0	0	1	2	2	0	1	0	0	0	0	0	0
1490	0	0	0	0	0	0	0	0	0	0	0	0	0	1	1	0	0	0	0
1492	3	0	0	0	0	0	0	0	1	0	0	0	0	1	0	1	0	0	0
1493	0	0	0	0	0	0	1	0	0	0	0	0	0	0	0	0	0	0	0
1494	0	0	0	0	0	0	0	0	0	1	0	0	0	0	0	0	0	0	0
1496	0	0	0	1	0	0	0	0	0	0	0	0	0	0	0	0	0	0	0
1497	0	0	0	0	0	1	0	0	0	0	0	0	0	0	0	0	0	0	0
1498	0	0	6	0	0	0	0	0	0	0	0	0	0	2	0	0	0	0	0
1499	0	0	0	0	0	0	0	0	0	1	1	0	0	0	0	0	0	0	0
1501	0	0	0	0	0	1	0	0	0	1	1	2	0	0	0	1	0	0	0
1505	0	0	0	0	0	0	1	0	0	0	0	0	0	0	0	0	0	0	0
1506	0	0	0	0	0	0	0	0	0	0	0	0	0	2	0	0	0	0	0
1508	0	0	0	0	0	0	0	0	0	0	0	0	0	0	0	2	1	0	0
1511	0	0	0	10	0	0	0	0	0	1	0	3	1	0	0	0	1	0	0
1514	0	0	0	0	0	1	0	0	0	0	0	0	0	0	0	0	0	0	0
1515	0	0	0	0	0	0	0	0	0	0	0	0	1	0	0	0	1	0	0
1516	0	0	1	0	0	1	0	0	0	0	0	0	0	0	0	0	0	0	0
1517	0	1	0	2	0	0	1	1	0	0	2	0	1	8	7	4	1	6	0
1518	0	0	0	0	0	0	0	0	1	0	0	0	1	0	0	0	0	0	0
1520	0	0	0	0	0	0	0	0	0	2	10	2	0	0	0	0	2	14	0
1521	0	0	0	0	0	0	0	0	0	0	0	0	2	0	0	0	1	1	0
1522	0	0	3	1	0	0	0	1	0	0	0	0	1	3	0	1	1	0	0
1523	0	0	0	0	0	0	0	0	0	1	0	0	0	0	0	0	0	0	0
1524	0	0	0	0	0	1	0	0	0	0	0	0	0	0	0	0	0	0	0
1525	0	1	0	0	0	0	0	0	0	1	0	0	0	0	0	0	0	0	1
1526	0	0	0	0	0	0	0	0	0	0	0	0	0	1	0	0	0	0	0
1528	0	0	0	0	0	0	1	0	1	0	0	0	0	0	0	0	0	0	0
1529	0	0	0	0	0	0	0	0	0	0	0	0	0	0	1	0	0	0	0
1531	0	0	0	0	0	1	0	1	0	0	1	0	0	0	0	0	0	0	0
1532	0	0	19	0	0	1	1	11	2	8	8	2	4	5	16	3	4	0	0
1533	0	0	0	1	0	0	0	0	0	0	0	0	0	0	0	0	0	0	0
1534	0	0	1	1	5	0	0	0	5	1	0	2	4	6	2	1	2	0	0
1536	0	0	0	34	0	0	1	1	0	1	0	0	20	10	2	0	1	0	0
1537	0	0	0	0	0	0	0	0	0	0	0	1	0	0	0	0	0	0	1
1538	0	0	0	0	0	0	0	0	0	1	0	0	0	0	0	0	0	0	0
1539	0	0	0	0	1	0	0	0	0	1	1	1	0	0	0	0	0	0	0
1542	0	0	0	0	0	0	0	1	0	0	0	0	0	0	0	1	1	0	0
1543	0	0	0	1	0	0	0	1	0	0	0	1	0	0	0	0	0	0	0
1544	0	1	1	35	0	0	1	0	0	0	0	1	0	3	3	5	10	8	0
1545	0	1	0	0	0	0	0	0	1	0	0	0	0	0	0	0	0	0	0
1546	0	0	33	0	0	0	0	0	0	1	1	3	1	24	2	0	1	0	0
1547	0	0	0	0	0	0	0	0	0	0	2	1	0	0	0	0	0	0	0
1548	0	0	0	0	0	1	1	2	0	0	1	0	1	0	0	0	0	0	0
1549	0	3	1	1	0	1	1	0	0	0	1	0	1	1	0	0	1	1	0
1550	0	0	0	0	0	0	0	0	0	1	0	0	0	1	0	0	0	0	0
1551	0	0	0	0	0	0	0	0	1	0	0	1	0	0	0	0	0	0	0
1553	0	0	0	0	0	0	2	0	1	17	3	0	0	0	1	1	0	18	0
1554	0	1	14	0	0	0	0	0	0	0	3	0	0	0	4	3	1	3	0
1555	0	0	1	0	0	0	0	0	0	0	0	0	0	0	0	0	0	0	0
1557	0	0	0	0	0	0	0	1	0	0	0	0	0	0	0	0	0	0	0
1558	0	0	0	1	0	0	0	0	0	0	0	0	0	0	0	0	0	0	0
1561	0	0	1	0	0	0	0	0	0	0	0	0	0	0	0	0	1	0	0
1562	0	0	0	0	0	0	0	0	0	0	1	0	0	0	0	0	0	0	1
1563	0	0	0	0	0	0	0	0	0	0	0	1	0	0	0	0	0	0	0
1565	0	0	0	0	0	0	0	0	0	0	0	0	0	1	0	1	0	0	0
1566	0	0	0	0	6	1	1	3	0	0	0	2	1	1	0	1	1	1	0
1567	0	0	0	1	0	0	0	1	0	0	0	1	1	0	0	0	0	0	0
1568	0	0	0	1	0	0	1	0	0	0	0	0	0	0	0	0	0	0	0
1569	0	0	0	0	0	0	0	0	0	0	0	0	1	0	0	0	0	1	0
1570	0	0	0	0	0	0	0	1	0	0	1	0	0	0	0	0	0	0	0
1572	0	0	0	0	0	0	2	0	0	0	0	0	0	0	0	0	1	0	0
1573	0	0	0	0	0	0	0	0	0	1	0	1	0	0	0	0	0	0	0
1575	0	0	0	0	0	0	0	0	0	0	0	0	2	0	1	0	0	1	0
1576	0	0	0	0	0	0	1	0	0	0	0	0	1	0	0	0	0	0	0
1577	0	0	1	0	1	0	1	0	0	1	0	2	0	0	0	0	0	0	0
1578	0	0	0	0	0	25	1	17	0	4	0	1	0	0	4	1	0	0	0
1580	0	0	0	0	1	1	0	0	0	1	0	0	0	0	0	1	0	0	0
1581	0	0	0	0	0	0	0	0	0	0	0	0	1	1	0	0	0	0	0
1583	0	0	0	0	0	0	0	0	0	1	0	0	0	0	0	0	0	0	0
1584	0	0	0	0	0	0	0	0	0	0	0	0	0	0	0	1	0	0	0
1585	0	0	0	0	0	0	0	0	0	0	0	0	0	0	0	0	1	0	0
1586	0	0	1	3	0	0	0	0	0	0	0	0	1	2	2	0	1	0	0
1587	0	0	0	0	0	0	0	0	1	0	1	0	0	0	0	0	0	0	0
1589	0	0	0	0	0	0	0	0	0	0	0	0	0	0	1	0	0	0	0
1590	0	0	1	0	0	1	0	0	0	0	0	0	0	0	0	0	0	0	0
1591	0	0	0	0	0	0	0	0	0	0	0	0	0	0	0	1	0	0	0
1592	0	0	0	0	1	0	0	0	0	0	0	0	0	0	0	0	0	0	0
1593	0	0	0	0	0	0	0	0	0	0	3	0	0	0	0	0	0	0	0
1594	0	0	0	0	0	0	0	0	0	0	0	0	0	0	0	0	0	1	0
1595	0	0	0	0	1	0	0	0	0	0	0	0	0	0	0	0	0	0	0
1596	0	0	0	0	0	0	2	1	0	1	0	1	0	1	0	2	0	0	0
1598	0	0	0	0	0	1	4	2	1	1	0	0	0	1	1	1	0	0	0
1599	0	0	0	0	0	0	0	0	0	0	0	1	0	0	0	0	0	0	0
1600	0	0	0	0	0	0	0	0	0	0	0	0	0	0	0	1	0	0	0
1601	0	0	0	0	0	2	0	0	0	0	0	0	0	0	2	0	0	0	0
1602	0	0	0	0	0	1	1	0	0	0	0	0	0	0	0	0	0	0	0
1603	0	0	0	0	2	1	0	0	2	0	0	3	1	0	0	0	0	0	0
1604	0	0	0	0	0	2	0	0	0	0	0	0	0	0	0	0	0	0	0
1605	0	0	0	0	0	2	1	0	0	0	0	0	0	0	0	0	0	0	0
1606	0	0	0	0	0	0	0	0	0	1	0	0	0	0	1	0	0	0	7
1607	0	0	0	0	0	0	1	0	0	0	0	1	0	0	0	0	0	0	0
1608	0	0	0	0	0	1	1	0	0	1	0	1	0	0	0	0	0	0	0
1609	0	0	0	0	1	1	1	0	0	0	0	0	0	0	2	1	0	0	0
1610	0	0	0	0	0	0	1	0	1	0	0	0	0	0	0	0	0	0	0
1611	0	0	0	0	0	0	0	0	0	0	0	0	0	0	0	0	1	0	0
1612	0	0	0	0	0	0	0	0	0	0	0	0	0	2	0	0	0	0	0
1613	0	0	0	0	0	0	0	1	0	0	0	0	0	0	2	1	3	1	0
1615	0	0	0	0	1	0	0	0	0	0	0	0	0	0	0	0	0	0	0
1616	0	4	11	7	1	0	0	0	0	0	1	1	2	5	4	4	2	0	0
1617	0	0	0	0	0	0	0	0	0	0	0	0	0	0	1	0	0	1	0
1618	0	2	0	19	2	0	5	12	6	2	1	0	0	1	0	0	0	0	0
1619	0	0	0	0	0	0	0	0	0	0	0	0	0	1	0	0	0	0	0
1620	0	0	0	0	0	0	0	1	1	0	0	0	0	0	0	0	0	0	0
1621	0	0	1	1	1	0	0	0	0	0	0	0	0	0	0	0	1	0	1
1622	0	0	0	0	0	0	0	0	0	0	0	0	0	0	0	1	1	0	0
1624	0	0	0	0	0	0	0	1	0	0	0	0	0	0	1	1	0	0	0
1625	0	1	0	0	0	0	0	0	0	0	0	0	1	0	1	0	0	1	0
1627	0	0	0	0	0	0	0	0	0	0	0	0	0	0	1	0	1	0	0
1628	0	0	0	0	0	1	0	0	0	0	0	0	0	0	0	0	0	0	0
1630	0	0	0	0	1	0	0	0	0	0	0	0	0	0	0	0	0	0	0
1631	0	0	0	0	0	0	1	0	0	0	0	0	0	0	0	0	0	0	0
1635	0	0	23	0	1	0	1	3	3	2	1	12	1	4	0	0	1	0	0
1636	0	0	0	0	1	0	0	0	0	0	0	0	0	1	0	0	0	0	1
1637	0	1	0	0	0	0	0	0	1	1	0	1	0	0	0	0	0	0	0
1638	0	0	0	21	1	0	0	0	1	0	0	0	11	5	2	0	0	0	0
1639	0	0	0	1	0	0	0	0	1	0	0	0	1	0	0	0	0	0	0
1640	0	0	0	0	0	0	1	1	0	0	0	1	0	0	0	0	0	0	0
1641	0	0	0	0	0	0	0	1	0	0	0	0	0	0	0	0	0	0	0
1643	0	0	0	0	0	0	0	0	0	0	0	1	0	0	0	0	0	0	0
1645	0	0	0	0	0	0	0	0	0	0	0	0	0	2	1	0	0	0	0
1646	0	0	0	0	0	0	0	0	0	0	0	0	0	0	0	0	1	0	0
1647	0	0	0	0	1	0	2	1	4	0	2	0	0	0	0	0	0	0	0
1648	0	0	4	15	1	0	0	0	0	0	0	1	3	4	3	3	3	11	3
1651	0	0	0	0	0	0	0	0	0	0	0	0	1	1	0	0	0	0	0
1652	0	0	0	0	0	0	0	0	0	0	0	0	0	0	0	0	0	1	0
1654	0	0	0	0	1	0	0	0	0	0	0	1	0	0	0	0	0	0	0
1655	0	0	0	0	0	1	0	0	0	0	0	0	0	0	0	0	0	0	0
1656	0	0	0	0	0	0	0	0	0	1	0	0	0	0	0	0	0	0	0
1658	0	0	0	0	0	0	0	0	0	2	0	4	9	9	0	0	0	0	0
1659	0	0	0	0	0	0	0	0	0	0	0	1	0	0	0	0	0	0	0
1660	0	0	0	0	0	0	0	0	0	0	0	0	0	1	0	0	0	0	0
1661	0	0	0	0	0	0	0	0	0	0	0	0	0	0	0	1	0	0	0
1662	0	0	1	0	0	0	0	0	0	0	0	0	0	0	0	1	1	2	0
1663	0	0	0	12	1	0	0	0	0	0	0	2	5	0	4	0	1	2	0
1664	0	0	0	0	0	0	0	0	0	0	0	0	0	0	0	1	0	0	0
1665	0	0	0	0	0	0	0	0	0	0	0	0	0	1	6	5	0	0	0
1666	0	0	0	1	0	0	0	0	0	0	0	0	0	1	0	0	0	0	0
1667	0	0	0	0	0	0	0	0	0	1	1	0	0	0	0	0	0	0	0
1668	0	0	0	1	0	1	1	0	0	0	0	0	0	0	0	2	1	0	0
1669	0	0	0	1	0	1	0	0	1	0	1	0	0	0	0	0	0	0	0
1670	0	0	0	0	0	0	1	0	0	0	0	2	0	0	1	1	2	0	0
1671	0	0	0	0	0	0	0	1	0	1	0	1	0	0	0	0	0	0	0
1673	0	0	1	0	0	0	0	0	0	0	0	0	3	1	0	0	0	0	0
1675	0	0	0	0	0	0	0	0	0	0	1	0	0	0	0	0	0	0	1
1676	0	0	0	0	0	0	0	0	0	0	0	0	0	0	1	0	0	0	0
1677	0	0	0	0	0	0	0	0	0	0	0	0	0	0	0	0	0	0	0
1678	0	0	0	0	2	2	0	12	1	1	2	2	0	1	1	0	0	0	0
1679	0	0	1	0	0	1	0	0	0	0	0	0	0	0	0	0	0	0	0
1680	0	0	0	0	0	0	0	0	0	1	1	0	0	0	0	1	0	1	0
1681	0	0	0	0	0	0	1	0	0	0	0	0	0	0	0	0	0	0	0
1682	0	0	0	0	0	0	0	0	2	1	0	0	1	2	1	0	0	0	0
1683	0	0	0	0	0	0	0	0	0	0	1	0	0	0	0	0	0	1	0
1684	0	0	0	0	1	0	0	0	0	0	0	0	0	0	0	0	0	0	0
1685	0	0	0	0	0	0	0	0	0	7	9	1	0	0	0	0	0	0	0
1686	0	0	0	0	0	0	0	0	0	0	1	0	1	0	1	0	0	0	0
1687	0	0	0	0	0	0	1	1	1	0	0	0	1	1	0	0	0	0	0
1689	0	0	0	0	0	0	0	0	1	0	0	0	0	2	3	14	5	2	1
1690	0	0	0	2	0	1	0	0	0	0	0	0	0	2	0	0	0	0	0
1691	0	0	0	0	0	1	0	0	0	0	0	0	0	0	0	0	0	0	0
1692	0	0	0	0	3	0	2	0	0	0	0	0	0	0	0	0	0	0	0
1693	0	0	0	3	0	0	0	0	0	0	0	1	2	0	0	0	0	0	0
1694	0	0	0	0	2	0	0	0	1	0	0	0	0	0	0	0	0	0	0
1695	0	0	5	0	0	0	0	0	0	0	0	0	0	5	0	0	1	0	0
1696	0	0	1	0	0	2	0	0	0	0	0	0	0	0	0	0	0	0	0
1697	0	0	0	0	0	0	0	0	0	0	0	0	1	0	0	2	0	0	0
1699	0	0	0	0	0	0	0	0	0	0	0	0	0	3	0	0	0	1	3
1701	0	0	1	0	0	0	0	0	0	0	0	0	0	1	1	0	0	0	0
1702	0	0	0	0	0	0	1	0	0	0	0	0	0	0	0	0	0	0	0
1704	0	0	0	0	0	0	0	1	1	0	0	0	0	0	0	0	0	0	0
1705	0	0	0	0	0	0	0	0	1	0	0	0	0	0	0	0	0	0	0
1706	0	0	0	0	0	0	0	1	0	0	0	0	0	0	0	0	0	0	0
1707	0	0	0	0	0	1	0	0	0	0	0	0	0	0	0	0	0	0	0
1708	0	0	0	0	0	0	0	0	0	0	0	0	0	1	0	0	0	0	0
1709	0	0	0	0	0	1	0	0	0	0	0	0	0	0	0	0	0	0	0
1710	0	4	2	0	0	0	0	0	1	0	0	1	6	9	0	0	0	0	0
1711	0	1	0	0	0	0	0	0	0	0	0	0	0	0	0	0	0	0	0
1712	0	0	0	0	0	0	0	1	1	0	1	0	0	0	0	0	0	0	0
1714	0	0	0	0	0	0	0	0	0	0	0	0	0	0	0	1	0	0	0
1715	0	0	0	0	0	0	0	0	0	0	0	0	0	1	1	0	0	1	1
1716	0	0	0	0	0	0	1	0	1	0	0	0	0	0	0	0	0	0	0
1717	0	1	0	0	0	0	0	0	0	0	1	0	0	0	0	0	0	0	0
1718	0	0	0	0	0	0	0	0	0	1	0	0	1	0	0	0	0	0	0
1719	0	0	0	0	0	0	0	0	0	1	1	1	0	0	0	0	0	0	0
1720	0	0	0	0	0	0	0	0	1	0	0	0	0	0	0	0	0	0	0
1721	0	0	0	0	0	1	0	23	0	0	0	0	0	0	0	0	0	0	0
1722	0	0	0	0	0	0	0	1	0	0	0	0	0	0	0	0	0	0	0
1724	0	0	0	0	0	0	0	0	0	0	0	1	0	1	0	0	0	0	0
1725	0	0	0	0	0	2	0	0	1	0	0	0	0	0	0	0	0	0	0
1726	0	0	0	0	0	0	0	1	0	0	0	0	1	0	0	0	0	0	0
1727	0	0	0	0	1	1	2	0	1	2	0	0	0	1	1	0	0	0	0
1729	0	0	0	0	0	0	0	0	0	0	0	0	0	0	1	0	0	0	0
1732	0	0	0	0	0	0	0	0	0	0	1	0	0	0	0	0	0	0	0
1733	0	0	0	0	0	0	0	1	0	0	0	0	0	0	0	0	0	0	0
1735	0	0	0	0	2	0	0	0	0	0	0	1	0	0	0	0	0	0	0
1738	0	0	0	1	0	0	2	0	0	0	0	0	0	0	0	0	0	0	0
1739	0	1	2	6	20	0	0	0	0	3	1	1	0	3	0	0	3	11	6
1740	0	0	0	0	0	0	0	0	0	0	1	0	0	1	0	1	0	0	0
1741	0	0	12	13	0	0	0	0	0	0	0	0	0	0	0	0	0	0	0
1742	0	0	0	0	0	0	0	0	0	0	0	0	0	1	0	0	0	1	0
1744	1	0	0	1	0	1	0	2	0	0	2	0	0	1	0	0	0	1	1
1746	0	0	1	0	0	0	0	0	0	0	0	0	0	0	0	1	0	0	0
1747	0	0	0	0	0	1	0	0	0	0	0	1	0	0	0	0	0	0	0
1748	0	0	0	0	0	0	0	0	1	1	0	0	1	1	0	0	0	0	0
1750	0	0	0	0	0	0	0	0	0	0	0	0	0	1	0	0	0	0	0
1751	0	0	0	0	1	0	0	0	1	0	0	0	0	0	0	0	0	0	0
1752	0	0	0	0	1	0	0	0	0	0	0	0	0	0	1	0	0	0	0
1754	0	0	0	0	0	3	0	0	0	0	0	0	0	0	0	0	0	0	0
1755	0	0	0	0	0	0	0	0	0	0	0	0	0	1	0	0	0	0	0
1757	0	0	0	0	0	0	0	0	0	0	0	1	0	0	0	0	0	0	0
1758	0	0	0	2	0	0	0	0	0	0	0	0	0	0	0	0	0	0	0
1760	0	0	35	0	0	0	0	0	1	1	2	7	18	4	1	1	0	0	0
1763	0	0	0	0	0	0	0	0	0	1	0	0	1	0	0	0	0	0	0
1764	0	0	0	1	0	0	0	0	0	1	0	0	1	1	0	0	0	0	0
1765	0	0	0	0	0	0	0	0	0	0	0	0	1	0	0	0	0	0	0
1766	0	0	0	0	0	0	0	0	0	0	0	0	0	0	1	0	0	0	0
1768	0	0	0	0	1	0	0	0	0	0	0	0	0	0	0	0	0	0	0
1769	0	0	0	0	0	1	0	0	0	0	0	0	0	0	0	0	0	0	0
1770	0	0	0	0	0	0	0	0	0	0	0	0	1	0	0	0	0	1	0
1772	0	0	0	1	0	0	1	0	0	0	0	1	0	3	0	1	0	0	1
1773	0	0	0	0	0	0	0	0	0	1	0	0	0	0	0	0	0	0	0
1774	0	0	0	0	0	0	0	0	0	1	1	0	0	0	0	0	0	0	0
1775	0	0	0	1	0	0	0	1	0	0	0	0	1	2	4	0	0	0	0
1776	0	0	0	0	1	0	1	1	0	0	0	0	0	0	0	0	0	0	0
1777	0	0	0	0	0	0	0	0	1	0	0	0	0	0	0	0	0	0	0
1778	0	3	0	0	0	0	0	0	0	0	0	0	0	0	0	0	0	0	0
1779	0	0	4	0	0	0	0	0	0	0	0	0	0	0	0	0	0	0	0
1780	0	0	0	0	0	0	0	0	0	0	0	1	0	0	0	0	0	0	0
1781	0	0	0	0	0	0	0	0	0	0	0	0	0	0	0	1	0	0	0
1782	0	0	0	0	0	0	0	0	1	0	0	0	0	0	0	0	0	0	0
1783	0	0	0	2	0	0	0	1	0	2	1	0	0	0	1	0	2	0	0
1784	0	0	0	0	0	0	0	0	0	0	0	1	0	0	0	0	0	0	0
1786	0	0	0	0	0	0	0	0	0	0	0	0	0	0	1	0	1	0	0
1787	0	0	3	2	1	0	0	0	0	1	0	0	0	1	1	0	0	0	0
1789	0	0	0	0	0	1	0	0	0	0	0	0	0	0	0	0	0	0	0
1791	0	1	0	1	0	0	0	0	0	0	0	0	0	0	0	0	0	1	1
1792	0	0	0	0	0	0	1	0	0	0	0	0	0	0	0	1	0	0	0
1794	0	0	1	8	4	1	8	0	1	1	1	8	2	11	1	2	1	0	0
1795	0	0	0	0	0	1	0	1	0	0	1	2	0	0	0	0	0	0	0
1796	0	0	0	0	0	1	0	0	0	0	0	0	0	0	0	0	0	0	0
1798	0	0	0	0	0	0	1	0	0	0	0	0	0	2	0	0	0	0	0
1800	0	0	0	0	1	0	0	0	0	0	0	1	0	0	0	1	0	1	0
1801	0	0	0	0	0	0	0	1	0	1	0	0	0	6	16	1	3	0	0
1803	0	0	21	0	0	0	0	0	0	0	0	0	0	14	0	0	1	1	0
1804	0	0	0	0	0	0	0	0	0	0	0	0	0	0	0	1	0	0	0
1805	0	0	0	0	0	0	1	0	0	0	0	0	0	0	0	0	0	0	0
1806	0	0	0	0	0	0	0	0	1	0	1	0	0	0	0	0	0	0	0
1807	0	0	0	0	0	0	0	0	1	0	0	0	0	0	0	0	0	0	0
1808	0	0	0	0	0	1	0	0	0	0	0	0	0	0	0	0	0	0	0
1810	0	0	0	0	1	0	0	0	0	1	0	0	0	0	0	0	0	0	0
1812	0	0	0	0	1	0	0	0	1	0	0	0	1	1	0	1	0	0	0
1813	0	0	0	0	0	0	0	1	1	0	0	1	0	0	1	0	0	0	0
1814	0	0	1	0	0	0	0	0	0	0	0	0	0	0	0	0	0	0	1
1815	0	0	0	0	6	0	0	0	0	0	6	0	0	0	0	0	0	0	0
1816	0	0	0	0	0	0	1	1	0	0	0	2	5	1	6	1	2	0	0
1819	0	0	0	0	0	0	0	0	0	0	0	0	0	0	0	0	0	1	0
1820	0	0	0	0	0	0	0	0	0	0	0	0	0	2	0	1	0	1	0
1821	0	0	0	0	0	0	0	1	0	0	0	0	0	0	0	0	0	0	0
1822	0	0	0	0	0	3	0	1	0	0	0	0	0	0	0	0	0	0	0
1823	0	0	0	37	0	0	0	0	0	0	0	1	19	16	0	0	0	0	0
1824	0	0	0	0	0	0	0	0	0	0	1	0	0	0	0	0	0	0	0
1825	0	0	0	0	0	0	0	0	0	0	0	0	0	1	0	0	0	1	0
1826	0	0	0	0	0	0	0	0	0	0	0	0	0	0	0	0	1	0	0
1827	0	0	0	7	0	0	0	0	0	0	0	0	0	1	0	1	1	3	0
1828	0	0	0	0	0	0	0	0	0	0	0	0	0	0	0	0	0	1	0
1831	0	1	0	0	0	0	0	0	0	0	0	0	0	0	0	0	0	1	0
1833	0	15	21	0	0	0	0	0	0	0	0	0	0	2	3	3	5	0	0
1834	0	0	2	0	0	0	0	0	0	0	0	0	0	0	0	0	1	1	0
1835	0	0	0	0	0	0	1	0	0	0	0	1	0	0	0	0	0	0	0
1836	0	0	0	0	0	0	0	1	0	0	0	0	0	0	0	0	0	0	0
1837	0	0	0	0	0	0	0	0	0	0	0	1	0	1	0	0	0	0	0
1838	0	1	27	0	0	0	0	0	0	1	0	0	0	26	0	0	1	0	0
1839	0	0	0	0	0	0	0	0	1	0	0	0	0	0	0	0	0	0	0
1840	0	0	0	0	0	1	0	1	0	1	0	0	0	0	1	0	0	0	0
1841	0	0	0	0	0	0	0	0	0	0	0	0	0	1	0	0	0	0	0
1842	0	0	1	0	0	0	0	0	0	0	0	0	0	1	0	0	0	0	0
1843	0	0	0	0	0	0	0	0	0	0	0	0	0	3	2	1	3	1	0
1844	0	0	0	0	0	0	0	0	0	0	1	1	0	0	0	0	0	0	0
1846	0	0	0	0	0	0	0	0	0	0	1	0	1	0	0	0	0	0	0
1847	0	0	0	0	0	0	0	0	1	0	0	0	0	0	0	0	0	0	0
1848	0	0	0	0	0	0	0	0	0	0	0	0	1	0	0	1	0	0	0
1849	0	0	0	1	0	0	0	0	0	0	0	0	0	0	0	0	0	0	0
1850	0	0	0	0	0	1	0	0	0	0	0	1	1	0	0	0	0	0	0
1851	0	0	0	0	0	0	0	1	0	0	0	0	0	0	0	0	0	0	0
1852	0	0	0	0	0	0	0	0	1	0	0	1	0	0	0	0	0	0	0
1854	0	0	0	0	0	0	0	0	1	1	0	0	0	1	1	0	0	0	0
1856	0	0	0	3	0	0	0	0	0	0	0	0	0	0	0	0	0	0	0
1857	0	0	0	3	5	0	1	0	2	2	0	5	1	1	2	0	0	0	0
1858	0	0	37	0	0	0	0	0	0	0	17	2	3	1	0	0	0	0	0
1859	0	0	0	0	0	0	0	0	1	0	0	0	0	0	0	0	0	0	0
1861	0	0	0	0	0	0	0	0	0	0	0	0	0	1	0	0	0	0	0
1862	0	0	0	0	0	0	0	1	0	0	0	0	0	0	0	0	0	0	0
1863	0	4	1	0	0	2	3	2	1	2	1	2	1	0	1	0	2	2	1
1864	0	0	0	0	0	0	0	0	1	0	0	0	0	0	0	0	0	0	0
1865	0	0	0	0	0	1	1	2	0	0	0	1	0	0	1	0	0	0	0
1866	0	0	0	0	1	0	0	0	0	0	0	0	0	0	0	0	0	0	0
1868	0	0	0	0	0	0	0	0	0	0	0	0	0	0	0	1	0	0	0
1869	0	0	0	0	2	0	0	1	0	0	0	1	0	0	0	0	0	0	0
1871	0	0	0	0	0	0	0	0	0	0	1	0	0	0	0	0	0	0	0
1873	0	0	0	0	0	0	0	0	0	0	0	0	1	0	0	0	0	0	0
1874	0	0	1	0	3	1	1	0	1	0	0	0	1	1	1	0	0	0	0
1875	0	0	0	0	0	0	0	0	1	0	0	1	0	0	0	1	0	0	0
1877	0	0	37	0	0	1	0	0	1	1	20	9	0	0	0	0	0	0	0
1878	0	0	0	0	0	0	0	0	0	0	0	0	1	0	1	1	0	1	0
1879	0	0	0	1	2	0	0	0	1	1	0	0	0	0	0	0	2	1	0
1881	0	0	0	20	0	0	0	0	0	0	0	0	0	5	0	1	0	1	0
1882	0	0	0	0	1	0	0	0	0	0	1	0	0	1	1	0	0	0	0
1884	0	0	0	0	0	0	0	0	0	0	0	0	0	1	0	0	0	0	0
1885	0	0	0	0	0	0	0	0	0	0	0	0	0	1	2	0	0	0	0
1886	0	0	0	0	0	0	0	0	0	0	0	0	0	1	0	0	0	0	0
1887	0	4	2	1	0	2	2	0	0	0	1	2	0	6	0	1	0	0	0
1888	0	0	0	2	0	0	0	0	0	0	0	0	0	0	0	0	0	2	0
1889	0	0	0	1	0	0	0	0	0	0	0	0	0	0	0	0	0	0	0
1890	0	0	0	1	0	0	0	0	1	1	8	5	18	0	0	0	0	0	0
1891	0	0	1	0	0	0	0	0	0	0	0	0	0	0	0	0	0	0	0
1893	0	0	0	0	0	0	0	0	0	0	0	0	0	1	0	0	0	0	0
1894	0	0	0	0	0	0	0	0	0	0	0	0	1	0	0	0	0	0	0
1895	0	0	0	1	0	0	0	0	0	0	0	0	0	0	0	2	0	0	0
1897	0	0	0	0	0	0	0	0	0	0	0	0	0	0	0	0	0	0	1
1898	0	0	0	0	1	0	1	0	0	0	0	0	0	0	0	0	0	0	0
1899	0	0	0	0	2	0	1	3	2	0	0	0	0	0	0	0	0	0	0
1902	0	0	0	0	0	0	0	0	0	0	1	0	0	0	0	0	1	0	0
1903	0	0	0	1	0	0	0	0	0	0	0	0	0	0	0	0	0	0	0
1904	0	0	0	0	0	0	0	0	0	0	0	1	0	0	0	0	0	0	0
1905	0	0	0	0	0	0	1	0	0	0	0	0	0	0	0	0	0	0	0
1907	0	0	0	0	0	0	0	0	0	1	0	2	1	3	1	0	0	0	0
1908	0	0	0	0	0	0	0	0	0	0	0	0	0	0	1	1	0	0	0
1909	0	0	0	1	0	0	0	0	0	0	1	0	0	2	2	0	0	0	0
1911	0	0	0	0	0	0	0	0	0	1	0	0	0	0	1	0	0	0	0
1912	0	0	13	0	0	0	0	0	0	0	0	0	0	5	6	0	0	0	0
1913	0	0	0	0	0	0	0	0	1	0	0	0	0	0	0	0	0	0	0
1915	0	0	0	0	0	0	1	0	0	0	1	0	1	0	0	0	0	0	0
1916	0	0	2	0	3	1	2	2	0	2	2	0	0	0	0	0	0	0	0
1917	0	2	0	0	0	0	0	0	0	0	0	0	0	0	2	0	0	0	0
1918	0	0	0	38	0	0	0	0	0	1	1	0	0	0	0	36	0	0	0
1919	0	0	0	0	0	0	0	0	0	0	0	0	1	0	0	0	0	0	0
1920	0	0	0	0	0	0	0	0	0	0	0	0	0	0	0	1	0	0	0
1921	0	0	0	0	0	0	0	0	0	1	0	0	0	0	0	0	0	0	0
1922	0	0	1	11	0	0	0	0	0	0	0	0	10	0	0	0	0	0	0
1923	0	0	0	0	0	0	0	0	0	0	0	1	1	1	0	0	0	0	0
1924	0	0	0	0	0	0	0	0	0	0	0	1	0	0	0	0	0	0	0
1927	0	0	0	0	0	0	0	0	0	0	0	0	0	0	0	1	0	0	1
1928	0	0	0	0	0	0	0	0	0	0	0	0	0	0	0	0	1	0	0
1929	0	0	0	0	0	1	0	0	0	1	0	0	0	0	0	0	0	0	0
1930	0	0	0	0	0	0	0	0	0	0	0	0	1	0	1	0	0	0	0
1931	0	0	0	0	0	0	0	0	0	0	0	0	0	1	0	0	0	0	0
1932	0	0	0	18	1	0	0	0	0	0	0	0	0	0	0	8	0	0	0
1933	0	0	0	0	0	0	0	0	0	0	0	0	0	1	0	0	0	0	0
1934	0	0	0	0	0	0	0	0	0	0	0	0	0	1	2	0	0	0	0
1935	1	0	0	0	0	0	0	1	0	0	0	1	0	0	0	0	0	1	0
1938	0	0	20	1	0	0	0	0	2	0	11	15	2	1	0	0	0	0	0
1939	0	3	1	0	0	0	0	0	0	0	0	0	0	0	0	0	0	0	0
1940	0	0	0	0	0	0	1	2	1	1	2	0	0	0	0	0	0	0	0
1941	0	0	4	0	0	0	0	0	0	0	0	1	1	1	1	0	0	0	0
1942	0	0	1	0	0	0	0	0	0	0	0	0	0	0	0	0	0	0	0
1944	0	2	34	0	0	0	0	0	0	0	0	34	1	0	0	0	0	0	0
1945	0	0	0	0	0	0	0	0	0	0	0	0	0	0	1	1	0	0	0
1946	0	0	3	1	0	0	0	1	0	1	0	0	1	2	1	0	0	6	0
1947	0	0	0	0	0	0	0	0	1	1	0	0	1	1	0	2	0	0	0
1948	0	0	0	0	0	0	0	0	0	0	0	0	0	0	0	0	1	0	0
1949	0	0	0	4	0	0	0	0	0	0	0	0	0	0	0	0	0	0	0
1950	0	0	24	0	0	0	1	0	3	2	0	0	2	1	9	3	1	0	0
1951	0	0	0	0	0	0	0	0	0	0	0	0	0	0	0	1	0	1	0
1952	0	0	0	0	1	0	0	0	1	0	1	0	0	0	0	0	0	0	0
1953	0	0	1	1	0	0	0	0	0	1	0	1	2	2	0	1	3	3	0
1954	0	0	0	0	1	0	0	1	0	0	0	0	0	0	0	0	0	0	0
1955	0	2	1	0	0	0	0	0	0	0	0	2	0	0	1	0	1	0	0
1958	0	0	33	0	0	0	0	0	1	0	0	0	1	12	5	3	3	1	0
1961	0	0	0	0	0	1	0	0	0	2	2	1	0	1	0	0	0	0	0
1963	0	0	0	0	1	0	0	0	0	0	0	0	0	0	0	0	0	0	0
1965	0	0	0	0	0	1	0	0	0	1	0	0	0	0	0	0	0	0	0
1966	0	0	0	0	0	0	0	0	0	0	1	0	0	0	0	0	0	0	0
1968	0	0	0	0	0	1	0	0	0	0	0	0	0	0	0	0	0	0	0
1970	0	1	11	6	0	2	10	0	1	2	17	3	0	0	0	0	0	0	0
1971	0	0	0	0	0	0	0	0	0	0	1	0	0	0	0	0	0	0	0
1972	0	0	0	0	0	0	0	0	0	0	0	0	0	0	0	0	1	0	0
1973	0	0	0	1	0	0	0	0	1	0	0	0	0	0	0	0	0	0	0
1975	0	0	0	0	0	0	0	0	0	0	0	0	0	0	5	4	0	0	0
1976	0	0	0	0	0	0	0	0	0	0	0	0	1	0	0	0	0	0	0
1977	0	0	0	1	0	0	0	0	0	1	0	0	0	0	0	0	0	0	0
1978	0	0	0	0	0	0	0	0	0	0	0	0	1	0	0	5	1	0	0
1979	0	0	0	0	0	0	1	0	1	0	0	0	0	0	0	0	0	0	0
1980	0	0	0	0	0	0	0	1	0	0	0	0	0	0	0	0	1	0	0
1981	0	0	22	12	0	0	0	0	3	0	1	5	6	4	0	1	0	12	0
1982	0	0	0	0	0	1	0	0	1	0	0	0	0	0	0	0	0	0	0
1983	0	0	0	0	0	0	0	0	1	0	0	0	0	0	0	0	0	0	0
1985	0	0	0	0	0	0	0	0	0	0	1	0	0	0	0	0	0	0	0
1986	0	0	0	0	0	1	0	0	0	0	0	0	0	1	0	0	0	0	0
1988	0	0	0	0	0	1	0	0	0	0	1	0	0	0	0	0	0	0	0
1989	0	0	0	0	0	0	0	0	0	0	0	0	13	0	1	0	0	0	0
1990	0	0	0	0	0	0	0	0	2	2	0	0	0	0	0	0	0	0	0
1991	0	0	0	0	0	0	0	0	1	0	1	0	0	0	0	0	0	0	0
1993	0	0	0	0	0	0	0	0	0	0	0	0	0	0	0	0	0	1	0
1994	0	0	0	0	0	1	1	0	1	0	0	0	0	0	0	0	0	0	0
1995	0	1	0	0	0	0	0	0	0	0	0	0	0	0	0	1	0	0	0
1996	0	0	0	0	3	9	1	0	0	1	3	6	1	1	0	0	0	0	0
1998	0	0	0	0	0	0	0	1	0	0	0	0	0	0	0	0	0	0	0
1999	0	0	0	0	0	0	0	0	0	1	0	0	0	0	0	0	0	0	0
2000	0	0	0	1	1	1	0	1	0	0	0	0	1	0	0	0	0	0	0
2001	0	0	0	0	1	0	0	0	0	0	0	0	0	0	0	0	0	0	0
2002	0	0	0	0	0	0	0	2	0	0	0	0	0	0	0	0	0	0	0
2003	0	0	0	2	1	0	0	0	0	0	0	0	0	0	0	0	0	0	0
2005	0	0	1	1	0	0	1	0	0	0	0	0	0	0	0	1	4	0	0
2006	0	0	0	0	0	0	0	0	0	0	0	0	0	1	0	0	0	0	0
2007	0	0	0	0	0	0	0	1	0	0	0	0	2	1	0	0	0	0	0
2009	0	2	29	0	0	0	0	0	0	0	0	0	0	15	6	0	0	0	0
2010	0	0	0	0	0	0	0	0	1	0	0	2	0	0	0	0	0	0	0
2011	0	0	0	0	0	0	0	0	0	0	0	0	1	2	0	1	0	1	0
2012	0	0	0	1	0	0	0	0	0	1	0	0	0	0	0	0	0	0	0
2013	0	0	0	0	0	0	0	1	0	0	1	0	0	0	0	0	0	0	0
2014	0	0	0	0	0	0	1	1	1	1	0	0	0	0	0	0	0	0	0
2015	0	0	0	0	0	0	1	0	2	1	1	0	1	0	0	0	0	0	0
2017	0	0	0	0	0	0	0	0	0	0	0	0	0	1	0	0	0	0	0
2019	0	0	0	1	1	3	1	3	3	1	5	4	0	2	1	0	0	0	0
2020	0	0	0	1	1	0	0	0	2	1	0	1	2	2	0	0	1	0	0
2022	0	0	0	1	0	0	0	0	0	0	0	0	1	0	0	0	0	0	0
2024	0	0	0	0	0	0	0	0	1	1	0	0	1	0	0	0	0	1	0
2025	0	0	1	1	2	1	0	1	1	1	2	0	0	2	1	0	0	0	0
2026	0	0	3	21	0	0	1	0	0	1	0	0	0	8	9	1	1	1	0
2027	0	0	0	0	0	0	0	0	1	0	2	0	0	0	0	0	0	0	0
2028	0	0	4	0	0	0	0	0	0	1	0	0	2	2	0	0	0	0	0
2030	0	0	1	5	0	0	1	0	0	0	0	0	0	1	1	0	1	3	0
2032	0	0	0	0	0	0	0	0	0	1	0	5	1	0	0	0	0	0	0
2033	0	0	1	1	0	0	0	2	0	0	0	2	1	7	1	7	2	13	1
2034	0	0	0	0	0	0	0	0	0	0	0	0	0	1	0	0	0	0	0
2035	0	0	0	0	0	0	0	2	1	1	1	0	2	1	0	0	0	0	0
2036	0	0	0	0	0	0	0	0	0	0	0	1	0	0	0	0	0	0	0
2038	0	0	0	0	0	0	0	0	1	0	0	0	0	0	0	0	0	0	0
2039	0	0	0	0	0	0	0	0	0	0	0	0	0	0	1	0	0	0	0
2040	0	0	0	0	0	1	0	0	0	0	0	0	0	0	0	0	0	0	0
2042	0	0	0	0	0	0	0	0	0	1	0	0	0	0	0	0	0	0	0
2043	0	0	0	0	0	0	0	1	0	0	1	0	0	0	0	0	0	0	0
2045	0	0	0	0	0	0	1	0	0	0	3	0	0	0	0	1	1	0	0
2046	0	0	0	0	0	0	0	0	0	1	1	0	0	0	0	0	0	0	0
2047	0	0	0	0	0	0	0	0	0	0	0	0	0	0	0	0	1	0	0
2048	0	0	0	0	0	0	2	0	3	0	1	0	0	0	1	0	0	3	0
2049	0	0	0	0	0	0	0	0	0	0	0	0	0	1	0	0	0	0	0
2050	0	0	0	0	0	0	0	0	0	1	1	0	1	0	0	0	0	0	0
2052	0	0	0	0	0	0	0	0	0	0	0	1	0	0	0	0	0	0	0
2053	0	0	4	4	14	7	6	0	0	1	1	0	0	0	0	0	0	0	0
2055	0	0	0	0	0	0	0	0	0	0	0	0	1	0	0	0	0	0	0
2056	0	0	0	0	1	0	0	0	0	0	0	0	0	0	0	0	0	0	0
2057	0	0	1	0	1	5	4	7	3	3	2	1	0	0	0	0	0	0	0
2058	0	0	4	0	0	0	0	0	0	0	0	0	0	1	1	0	0	0	0
2059	0	0	26	0	0	0	0	0	0	1	0	0	0	24	0	0	0	1	0
2061	0	0	0	0	0	0	1	0	0	0	0	0	0	0	0	0	0	0	0
2062	0	3	0	0	0	0	0	0	0	0	0	0	0	2	0	0	0	0	0
2064	0	0	4	0	0	0	0	0	0	0	0	0	0	2	0	0	1	1	0
2065	0	0	0	0	0	0	0	1	0	1	0	0	0	1	0	0	0	0	0
2066	0	0	0	0	0	0	0	0	0	0	0	1	0	1	0	0	1	0	0
2067	0	0	0	0	0	0	1	0	0	0	0	0	0	0	0	0	0	0	0
2068	0	0	0	0	1	0	0	0	0	0	0	0	0	0	0	0	0	0	0
2069	0	0	0	0	0	0	0	0	0	1	0	0	0	0	0	0	0	0	0
2071	0	0	0	0	0	0	0	0	0	0	0	0	0	1	0	0	0	0	0
2072	0	0	0	1	0	0	0	0	0	0	0	0	0	0	0	0	0	0	0
2074	0	0	0	0	0	0	0	0	1	0	0	0	0	1	1	0	0	0	0
2075	0	0	0	0	0	0	0	0	0	1	1	0	0	0	0	0	0	0	0
2076	0	0	0	0	0	0	0	0	0	0	0	0	4	22	0	0	1	0	0
2077	0	0	0	0	0	0	0	0	0	0	0	0	0	0	1	1	0	0	0
2078	0	0	0	0	0	0	0	0	0	0	0	1	0	0	0	0	0	0	0
2079	0	0	0	0	0	0	1	0	0	1	0	0	0	0	0	0	0	0	0
2080	0	3	1	0	0	0	0	1	1	0	2	1	2	1	3	3	1	4	0
2081	0	0	0	0	1	0	0	1	0	0	0	0	0	3	0	0	0	0	0
2082	0	0	0	1	4	1	1	7	1	4	2	0	0	1	0	0	0	0	0
2083	0	0	0	6	0	0	2	0	0	0	0	0	1	0	0	1	12	1	0
2084	0	0	0	2	0	1	2	0	1	0	0	0	0	0	0	0	0	0	0
2085	0	0	0	0	0	0	0	0	2	0	1	0	0	0	0	0	0	0	0
2086	0	0	0	0	0	0	0	0	1	0	0	0	0	0	0	0	0	0	0
2087	0	0	0	15	1	0	0	0	0	0	0	0	0	10	21	2	1	1	0
2088	0	0	0	0	0	0	0	0	0	1	0	0	0	0	0	0	0	0	0
2090	0	0	3	0	0	0	0	0	0	0	0	0	0	0	0	0	0	0	0
2091	0	0	0	1	0	0	0	0	0	1	0	0	0	0	0	0	0	0	0
2092	0	0	0	0	0	0	0	0	0	0	0	1	0	0	0	0	0	1	0
2093	0	0	1	1	0	0	0	0	0	2	0	1	0	0	0	0	0	0	0
2095	0	0	0	0	0	0	0	0	0	0	0	0	1	0	0	0	0	0	0
2096	0	0	0	0	0	0	0	0	0	0	0	0	1	4	0	0	1	1	1
2097	0	0	0	0	0	0	0	0	0	0	0	0	0	1	0	0	0	0	0
2100	0	0	0	0	0	0	1	0	1	0	0	0	0	0	0	0	0	1	0
2101	0	0	0	0	0	0	0	0	0	0	0	0	0	1	0	0	0	2	2
2102	0	1	0	1	0	0	0	0	0	0	1	0	0	0	0	0	0	0	0
2103	0	3	6	7	0	0	0	1	1	0	0	0	1	6	2	3	3	1	0
2104	0	0	0	0	0	0	0	0	1	0	0	0	0	0	0	0	0	0	0
2107	0	0	0	0	0	0	1	0	0	1	0	0	0	0	0	0	0	0	0
2108	0	0	0	2	0	0	0	0	0	0	0	0	0	1	0	1	0	0	0
2109	0	0	0	0	6	1	1	1	1	0	0	0	0	0	0	0	0	0	0
2111	0	0	0	0	0	0	0	0	0	0	1	0	0	0	0	0	0	0	0
2112	0	0	0	0	0	0	0	0	0	0	0	0	0	1	0	1	0	1	0
2113	0	0	2	0	0	1	1	0	0	0	0	1	0	0	0	1	0	0	0
2115	0	0	0	0	0	0	1	0	0	0	0	0	0	0	0	0	0	0	0
2116	0	0	0	0	0	0	0	0	0	0	0	0	0	1	0	0	2	0	0
2117	0	0	0	1	0	0	0	1	1	0	0	0	0	0	0	0	0	0	0
2118	0	0	0	0	0	0	0	0	0	0	0	0	0	1	0	0	0	0	0
2120	0	0	0	3	16	1	0	14	5	1	4	0	0	0	0	0	0	0	0
2121	0	21	0	0	0	0	0	0	0	0	0	0	0	0	5	21	0	3	1
2122	0	0	0	0	0	0	0	0	0	0	0	0	0	0	0	0	0	4	0
2123	0	0	0	0	0	0	1	0	0	1	0	0	0	0	0	0	0	0	0
2125	0	0	0	2	0	0	1	0	0	1	0	2	1	0	0	0	0	2	0
2127	0	0	0	0	0	0	0	0	1	0	0	0	0	0	0	0	0	0	0
2128	0	0	0	0	1	0	0	0	0	0	0	0	0	0	0	0	0	0	0
2129	0	0	0	0	0	0	0	0	3	0	0	1	0	24	0	0	0	0	0
2130	0	0	18	3	0	0	0	0	1	0	1	0	0	0	0	0	1	2	0
2131	0	0	0	0	0	0	1	0	0	0	0	0	0	0	0	0	0	0	0
2132	0	0	0	0	0	0	0	0	0	0	0	0	1	0	0	0	0	0	0
2133	0	0	0	0	0	0	0	0	0	0	0	0	0	0	0	0	0	0	0
2134	0	0	0	0	0	0	0	0	0	0	1	0	0	0	0	0	0	0	0
2137	0	0	0	0	0	0	1	2	0	0	2	0	2	1	0	0	0	0	0
2138	0	0	0	0	0	0	0	0	0	0	0	0	0	0	1	0	0	0	0
2139	0	0	0	0	0	0	0	0	1	0	0	0	0	0	0	0	1	0	0
2140	0	0	0	0	0	0	0	0	0	0	0	0	0	1	1	0	0	0	0
2141	0	0	0	0	22	1	2	0	0	0	0	2	6	3	14	0	3	0	1
2142	0	0	0	0	0	1	0	0	0	0	4	0	0	0	0	0	0	0	0
2144	0	0	0	0	0	0	0	0	0	0	0	0	0	0	0	0	1	0	0
2145	0	0	0	0	0	0	0	0	0	0	0	0	0	0	0	1	1	3	1
2148	0	0	0	7	0	0	0	0	0	0	0	0	0	3	3	0	0	0	0
2149	0	0	0	0	0	0	0	0	1	0	0	0	0	0	1	0	0	0	0
2150	0	0	0	1	0	0	0	0	0	0	0	0	0	0	0	0	0	0	0
2151	0	0	0	0	0	0	0	0	0	0	0	0	0	1	0	0	0	0	0
2152	0	0	0	0	0	0	0	0	1	0	0	0	0	0	0	0	0	0	0
2154	0	0	0	0	0	0	0	0	0	0	1	1	0	0	0	0	0	0	0
2155	0	0	0	0	0	3	1	4	0	0	0	0	0	5	0	0	0	0	0
2156	0	0	0	0	0	0	0	0	3	1	1	0	0	0	1	0	0	0	0
2157	0	0	2	13	16	1	1	0	0	0	2	5	11	5	3	2	1	1	1
2158	0	1	1	1	0	0	0	0	1	0	1	1	3	0	0	0	1	1	0
2159	0	0	0	1	0	0	0	0	0	0	0	0	0	5	0	1	0	0	0
2160	0	0	0	0	1	1	0	0	0	0	0	0	0	0	0	0	0	0	0
2162	0	0	0	0	0	0	0	0	0	0	1	0	0	0	0	0	0	1	0
2164	0	0	0	0	0	0	0	0	0	2	0	0	0	0	0	0	2	0	0
2165	0	0	0	0	0	0	1	0	1	0	0	0	0	0	0	0	0	0	0
2167	0	0	0	0	0	0	1	0	1	0	0	0	0	2	0	1	0	0	0
2168	0	0	0	0	0	0	0	1	0	0	1	0	0	0	0	0	0	0	0
2169	0	0	0	0	0	1	0	1	0	0	0	0	0	0	0	0	0	1	0
2170	0	0	0	0	0	0	0	0	0	0	0	0	1	0	0	0	1	1	0
2171	0	0	0	0	0	4	2	0	4	3	1	2	0	0	0	0	0	0	0
2172	0	0	0	0	0	0	0	0	1	0	0	0	0	0	0	0	0	0	0
2173	0	0	0	0	0	0	1	0	0	0	0	0	0	0	0	0	0	0	0
2174	0	0	0	0	0	0	0	0	0	0	0	0	2	6	2	1	0	0	0
2175	0	0	0	0	1	2	0	0	0	1	1	0	0	0	0	0	0	0	0
2176	0	0	0	1	0	0	0	0	1	0	0	0	0	0	0	0	0	0	0
2177	0	1	0	1	0	0	0	0	0	0	0	0	0	0	0	1	0	2	0
2178	0	0	0	0	0	0	0	0	0	1	0	0	0	0	1	1	1	1	0
2181	0	0	0	0	0	0	0	0	0	1	0	0	0	0	0	0	0	0	0
2182	0	0	0	0	0	0	0	0	0	0	0	0	0	0	1	0	0	0	0
2183	0	0	0	0	0	0	1	0	1	0	0	0	0	0	0	0	0	0	0
2184	0	0	0	0	0	0	0	0	0	0	0	0	0	1	0	0	0	0	1
2185	0	0	0	0	0	0	0	1	0	0	1	0	0	0	0	0	0	0	0
2186	0	0	0	0	1	0	0	0	0	0	1	0	0	0	0	0	0	0	0
2187	0	0	0	0	1	0	0	0	0	0	0	0	0	0	0	0	0	0	0
2188	0	2	0	0	0	0	0	0	0	0	0	0	0	0	2	0	0	0	0
2189	0	0	0	0	0	0	0	0	1	0	0	0	0	0	0	0	0	0	0
2191	0	0	1	0	0	0	0	0	0	0	0	0	0	0	0	0	0	1	1
2192	0	0	0	0	0	0	0	1	1	2	0	0	0	0	0	0	0	0	2
2193	0	0	2	5	0	0	0	0	0	0	0	0	1	0	0	0	0	0	0
2194	0	0	0	0	3	0	0	0	0	1	0	0	0	2	0	0	0	0	0
2195	0	2	2	0	0	0	0	0	0	0	0	0	0	2	0	0	0	1	0
2196	0	0	0	1	1	0	0	0	0	0	0	0	0	0	0	0	1	0	0
2197	0	0	0	0	0	0	0	0	0	1	0	0	1	0	0	0	0	0	0
2199	0	0	0	0	0	0	0	0	0	0	1	1	0	0	0	0	0	0	0
2200	0	0	0	0	0	1	1	0	0	0	0	0	0	0	0	0	0	0	0
2203	0	0	0	0	0	0	0	0	0	0	0	0	0	0	0	0	0	1	0
2204	0	0	0	1	0	0	0	0	0	0	0	0	0	0	0	0	0	0	0
2206	0	0	0	0	10	0	1	1	1	2	0	0	0	0	0	0	0	0	0
2207	0	0	0	0	0	0	0	0	0	0	0	0	0	2	1	0	1	0	0
2208	0	0	6	0	0	0	2	1	1	0	0	0	5	2	1	4	0	0	0
2209	0	0	0	0	0	0	0	0	0	0	0	0	2	0	0	0	0	1	0
2210	0	0	0	0	0	0	0	0	0	0	0	0	0	0	1	0	0	0	0
2211	0	0	0	0	1	0	0	1	0	0	0	1	0	1	0	0	0	0	0
2213	0	0	0	0	0	0	0	0	0	0	0	1	1	0	0	0	0	0	0
2215	0	0	0	0	0	0	0	0	0	0	0	0	1	0	0	0	0	0	0
2216	0	0	0	0	1	1	0	0	0	0	0	1	0	0	0	0	0	0	0
2217	0	0	0	0	0	0	1	0	0	0	0	0	0	0	0	0	0	0	0
2218	0	0	0	0	0	0	0	0	0	0	1	0	1	1	0	1	0	0	0
2219	0	0	0	0	0	1	1	0	1	3	3	1	0	1	0	2	0	0	1
2222	0	0	0	0	0	0	0	0	0	0	1	0	0	0	0	0	0	0	0
2223	0	0	0	0	0	1	0	0	0	0	0	0	0	0	0	0	0	0	0
2224	0	0	0	0	0	1	0	0	0	0	0	0	0	0	0	0	0	0	0
2225	0	0	0	0	1	4	0	9	9	0	3	0	0	0	0	0	0	0	0
2226	0	0	0	1	0	1	0	0	0	0	0	0	1	1	0	2	2	0	0
2227	0	0	2	1	0	0	0	0	0	0	0	1	0	0	1	0	0	0	0
2228	0	0	0	0	0	0	0	0	2	1	0	1	2	2	0	0	0	0	0
2230	0	0	0	0	0	0	0	0	0	0	0	0	0	1	1	0	0	1	0
2232	0	0	0	0	0	0	0	0	0	1	0	0	0	0	0	0	1	0	0
2234	0	2	20	0	0	0	0	2	0	0	0	2	0	11	1	1	6	2	0
2235	0	0	29	0	0	0	0	1	1	1	1	1	4	5	4	2	7	0	1
2236	0	0	0	0	0	0	0	0	0	0	0	0	0	0	0	0	0	1	1
2237	0	0	0	0	0	0	0	0	0	0	0	0	0	2	2	0	2	0	0
2238	0	0	0	0	0	0	0	0	1	0	0	0	0	0	0	0	0	0	0
2239	0	0	0	0	0	0	0	0	1	0	1	0	0	0	0	0	0	0	0
2240	0	0	0	1	0	0	0	0	0	0	0	1	0	0	1	0	0	0	0
2242	0	0	0	1	0	0	0	0	0	0	0	0	0	0	0	0	0	0	0
2243	0	0	0	0	12	3	0	0	0	2	0	0	0	0	0	0	0	0	0
2244	0	0	0	0	1	0	0	0	0	0	0	0	0	0	0	0	0	0	0
2245	0	0	0	0	0	0	0	0	0	0	0	0	0	0	1	0	0	0	0
2246	0	0	0	0	0	1	0	0	0	0	0	0	1	2	1	1	0	0	0
2248	0	0	0	0	0	1	13	1	2	2	3	0	0	0	0	0	0	0	0
2249	0	0	0	0	0	0	0	0	0	0	0	1	0	0	0	0	0	0	0
2251	0	0	1	0	0	0	0	0	0	0	0	0	0	5	2	0	0	0	0
2254	0	0	0	0	0	1	1	0	0	0	0	0	0	0	1	0	0	0	0
2255	0	0	11	8	0	0	0	0	0	0	0	0	0	5	2	3	5	1	0
2256	0	0	1	0	0	0	0	0	0	0	0	0	0	0	0	0	0	0	0
2259	0	0	0	0	0	0	0	0	1	0	0	0	0	1	0	0	0	1	0
2260	0	0	0	0	1	0	0	0	0	1	0	0	0	0	0	0	0	0	0
2261	0	0	0	0	0	0	0	0	0	0	0	0	1	0	0	0	0	0	0
2262	0	0	0	0	0	0	0	0	1	0	1	1	0	0	0	0	0	0	0
2263	0	0	0	0	2	4	0	0	0	3	1	0	0	0	0	0	0	0	0
2264	0	0	0	0	0	0	0	0	0	0	0	0	0	0	2	2	0	0	0
2265	0	0	0	0	0	0	0	0	0	0	0	0	0	0	1	0	0	0	0
2266	0	0	0	0	0	1	0	0	0	0	0	0	0	0	1	0	1	0	0
2267	0	0	0	0	23	0	0	0	0	0	0	1	0	0	0	0	17	7	0
2268	0	0	0	0	0	0	0	0	1	1	1	0	0	0	0	0	0	0	0
2269	1	0	0	0	0	0	0	0	0	0	0	0	0	1	0	0	0	0	0
2270	0	0	0	0	0	0	1	0	0	0	1	0	0	0	0	0	0	0	0
2274	0	0	1	0	0	0	0	1	2	4	1	1	5	0	0	0	0	0	0
2275	0	37	0	0	0	0	0	0	1	0	0	27	8	0	0	0	0	0	0
2276	0	0	0	0	0	0	0	1	0	0	0	0	0	0	0	0	0	0	0
2277	0	0	0	0	1	1	0	0	0	0	0	0	0	0	0	0	0	0	0
2278	0	0	0	0	0	0	0	0	0	0	1	0	0	0	0	0	0	0	0
2279	0	0	0	0	0	0	0	0	0	0	0	0	1	0	0	0	0	1	0
2280	0	0	0	0	0	0	1	0	0	0	0	0	0	0	0	0	0	0	0
2281	0	0	0	0	0	0	1	0	1	0	0	0	0	0	0	0	0	0	0
2283	0	0	0	0	0	0	0	0	0	0	0	0	0	0	1	0	0	1	0
2285	1	1	2	0	0	1	1	1	0	0	0	0	0	2	1	3	1	1	0
2286	0	0	0	0	1	1	0	0	1	0	0	0	0	0	0	0	0	0	0
2288	0	0	0	0	0	0	0	0	0	1	0	0	0	0	0	0	0	0	0
2289	0	0	0	5	0	0	0	0	0	0	0	1	0	0	0	0	1	0	1
2290	0	0	0	0	0	0	1	0	0	0	0	0	0	1	0	0	0	0	0
2292	0	0	0	0	0	0	1	0	0	0	0	0	0	0	0	0	0	0	0
2293	0	0	0	1	0	0	0	0	0	0	0	0	0	0	0	1	1	0	1
2295	0	0	0	0	1	0	1	0	1	0	0	1	1	0	0	1	0	0	0
2296	0	0	0	0	0	1	0	0	0	0	0	0	0	0	0	0	0	0	0
2297	0	0	0	0	0	0	1	0	0	0	0	0	0	0	0	0	0	0	0
2298	0	0	0	0	0	0	0	0	0	0	0	1	0	1	0	0	0	0	0
2301	0	0	0	0	0	4	1	1	1	2	1	0	2	0	1	2	1	0	0
2302	0	0	0	0	1	0	0	0	0	0	0	0	0	0	0	0	0	0	0
2303	0	0	0	3	0	0	0	1	0	0	0	0	0	1	0	0	0	0	0
2304	0	0	0	3	0	0	1	1	1	0	0	2	1	3	3	1	0	2	1
2305	0	0	0	0	0	0	1	0	1	0	0	1	0	1	0	0	0	0	0
2306	0	0	0	0	0	0	0	0	0	0	0	1	0	0	0	0	0	0	0
2307	0	0	1	0	0	0	1	0	0	0	0	0	0	0	0	0	0	0	0
2308	0	0	0	0	0	0	0	0	0	0	0	0	0	0	1	0	0	1	0
2309	0	0	0	0	0	0	0	0	0	0	0	0	0	0	0	1	0	0	0
2310	0	0	0	0	1	0	0	0	0	0	0	0	0	0	0	0	0	0	0
2311	0	0	0	0	0	1	0	0	0	0	0	1	0	0	0	0	0	0	0
2312	0	0	0	0	0	19	0	0	0	0	0	0	0	0	3	16	1	0	0
2313	0	0	0	0	0	0	0	1	0	0	0	0	0	0	0	0	0	0	0
2314	0	0	0	0	0	0	0	0	0	0	0	0	0	0	0	0	1	0	0
2316	0	0	0	4	0	3	0	1	1	0	0	0	0	0	0	0	0	0	0
2317	0	0	0	0	0	0	0	0	0	1	1	2	10	6	0	0	0	0	0
2318	0	0	0	0	0	0	0	0	1	0	0	0	1	0	0	0	0	0	0
2319	0	0	0	0	1	0	0	0	1	0	0	0	0	0	0	0	0	0	0
2320	0	0	0	0	0	0	0	0	0	0	0	0	0	0	0	0	1	0	0
2322	0	0	0	0	0	0	0	0	0	0	0	0	1	2	0	0	0	0	0
2323	0	0	0	0	0	0	0	0	0	0	0	0	0	0	0	0	0	1	0
2324	0	0	0	0	0	0	0	0	0	1	0	0	0	0	0	0	0	0	0
2325	0	0	0	0	0	0	1	0	0	0	0	0	0	0	0	0	0	0	0
2326	0	0	0	2	10	3	3	1	0	0	0	3	2	4	8	0	2	0	0
2327	0	0	0	0	0	0	0	1	0	0	0	0	0	0	0	0	0	0	0
2328	0	0	0	0	0	1	0	0	1	0	0	0	0	0	0	0	0	0	0
2329	0	0	0	0	0	0	0	0	0	0	0	0	0	2	0	0	0	0	0
2330	0	0	0	0	5	2	0	0	1	0	0	0	0	1	7	0	0	0	0
2331	0	0	0	0	0	1	0	0	0	0	0	0	0	0	0	0	0	0	0
2332	0	0	0	0	0	0	0	0	2	1	0	0	0	2	0	0	0	0	0
2333	0	0	0	0	0	0	0	0	0	1	0	0	0	0	0	3	0	0	1
2334	0	0	0	0	0	0	0	0	0	0	0	0	0	0	0	0	0	0	1
2337	0	0	0	0	0	0	0	1	0	0	1	1	0	0	0	0	0	0	0
2339	0	0	0	0	0	1	0	0	1	0	0	0	0	0	0	0	0	0	0
2341	0	0	0	0	0	0	3	0	3	1	0	0	0	2	0	0	0	0	0
2342	0	0	0	0	4	0	1	1	2	1	0	0	0	0	0	0	0	0	0
2343	0	0	0	0	0	0	0	0	0	0	0	0	0	0	0	0	0	0	1
2345	0	0	0	0	1	0	0	0	0	0	0	0	0	0	0	0	0	0	0
2347	0	0	0	0	0	0	0	0	0	0	0	0	0	1	0	0	0	0	0
2348	0	0	1	11	6	7	1	1	1	0	3	1	2	0	0	0	0	0	0
2349	0	0	0	0	0	0	0	0	0	0	0	0	1	0	0	0	0	0	0
2350	0	0	0	0	1	0	0	3	11	7	4	0	0	0	0	0	2	1	0
2353	0	0	21	9	0	0	2	0	3	1	5	6	12	3	0	0	0	0	0
2355	0	0	0	0	0	1	0	1	0	0	1	0	1	1	0	1	1	0	0
2356	0	0	0	0	0	0	0	0	0	0	0	0	0	0	1	0	0	0	0
2357	0	0	13	1	0	0	0	0	0	0	0	0	1	11	6	8	1	2	0
2358	0	0	1	2	0	0	0	0	1	0	1	0	0	2	4	3	4	1	0
2359	0	0	0	0	1	0	0	0	0	0	0	0	0	0	0	1	0	0	0
2360	0	0	3	5	1	0	1	0	0	1	4	3	6	2	0	0	2	1	0
2362	0	0	10	0	0	1	5	0	0	0	6	6	0	2	2	0	1	0	0
2363	0	5	16	0	1	3	0	2	1	0	0	1	7	7	2	1	0	0	0
2365	0	0	0	0	0	0	0	0	3	0	0	1	1	1	1	0	0	0	0
2367	0	33	0	0	0	0	0	0	0	0	0	0	0	0	0	0	0	0	0
2368	0	0	0	0	0	0	0	1	0	0	0	0	0	0	0	0	0	0	0
2369	0	0	0	0	0	0	0	0	0	0	0	0	1	0	0	0	0	0	0
2370	0	0	0	0	1	1	2	1	0	2	1	2	0	0	0	1	0	0	0
2371	0	0	0	0	0	0	0	0	0	0	2	0	1	0	0	0	0	0	0
2374	0	0	0	4	0	0	0	1	0	0	0	0	0	0	1	0	0	0	0
2375	0	0	0	0	0	0	0	0	0	0	0	0	0	1	0	1	1	0	1
2376	0	0	0	0	0	0	0	1	0	0	0	0	0	0	0	0	2	0	0
2377	0	0	0	0	0	0	0	0	0	0	0	0	0	0	0	2	0	0	0
2380	0	0	0	12	1	4	2	0	0	2	9	2	2	0	4	1	0	1	0
2381	0	0	0	0	0	0	0	0	0	0	0	0	0	0	0	1	0	0	1
2382	0	0	0	0	0	0	1	0	0	1	0	1	0	0	0	0	1	0	0
2384	0	0	0	0	0	0	0	0	0	2	1	1	1	1	0	1	0	2	0
2385	0	0	0	6	0	0	0	0	1	0	0	0	0	1	3	1	1	0	0
2386	0	0	0	0	0	0	0	1	0	0	0	0	0	0	0	0	0	0	0
2389	0	0	0	1	0	2	1	0	0	0	3	0	1	0	3	5	0	3	0
2390	0	0	0	0	0	0	0	0	0	0	0	0	0	0	0	0	0	0	1
2391	0	0	0	0	0	0	0	0	0	0	0	1	1	0	0	0	0	0	0
2392	0	0	0	0	0	0	0	0	0	0	0	0	1	0	0	0	0	0	0
2393	0	0	1	0	0	0	1	1	2	1	0	3	2	1	1	0	2	0	0
2395	0	0	0	0	0	0	0	0	1	1	0	0	1	0	0	0	0	1	0
2396	0	0	0	0	0	0	0	0	0	0	0	0	0	0	0	1	0	0	0
2397	0	0	0	0	0	0	0	0	0	0	0	0	1	1	0	1	0	2	0
2398	0	0	0	0	0	1	0	0	0	0	0	0	1	0	0	0	0	0	0
2400	0	0	0	0	0	0	0	0	0	0	1	0	0	1	0	0	0	0	0
2401	0	0	0	1	1	1	1	1	5	1	1	3	2	0	1	0	0	0	0
2404	0	0	0	0	0	0	0	0	1	1	0	1	0	0	0	0	0	0	0
2405	0	0	0	0	0	0	0	0	0	1	0	0	0	0	0	0	0	0	0
2407	0	0	0	0	0	0	0	0	0	0	0	0	0	0	1	0	0	0	0
2408	0	0	0	0	0	0	0	0	0	1	0	0	0	0	0	0	0	0	0
2409	0	0	0	0	0	0	1	0	0	1	0	0	0	0	0	0	0	0	0
2410	0	0	0	0	0	0	1	0	0	1	0	0	0	0	0	0	0	0	0
2411	0	0	0	0	0	0	0	0	0	0	0	0	0	0	0	0	0	1	3
2413	0	0	0	0	0	0	0	0	0	0	1	0	1	0	0	0	0	0	0
2415	0	0	0	0	0	0	0	1	0	0	0	1	4	0	0	0	0	0	0
2416	0	0	1	1	0	0	0	0	0	0	0	0	0	1	4	0	0	0	0
2417	0	0	0	1	0	0	1	0	0	0	0	0	0	0	0	0	0	0	0
2420	0	0	0	0	0	0	0	0	0	0	0	0	1	0	0	0	0	0	0
2421	0	0	0	0	0	1	0	0	0	1	0	0	0	1	0	0	0	0	0
2422	0	0	0	0	0	0	0	0	0	0	0	0	2	0	0	0	0	0	0
2424	0	0	0	0	1	0	0	0	0	0	0	0	0	0	0	0	0	0	0
2425	0	0	0	0	0	0	0	0	0	0	0	0	0	2	0	1	0	0	0
2426	0	0	0	0	0	0	0	0	0	0	0	0	0	3	0	0	0	0	0
2427	0	0	4	5	0	0	0	0	0	0	0	0	0	0	1	0	0	1	0
2428	0	0	0	0	0	0	1	0	0	0	0	0	0	0	0	0	0	0	0
2429	0	0	0	1	0	1	1	0	1	1	4	1	2	1	0	1	2	0	0
2430	0	0	0	0	0	0	0	0	0	0	1	0	0	0	0	0	0	0	0
2431	0	0	0	1	0	0	1	0	1	0	0	0	1	0	0	0	0	0	0
2432	0	0	1	0	1	0	1	0	0	0	0	1	0	1	0	0	0	0	0
2433	0	0	0	0	1	0	0	0	0	0	0	1	0	0	0	0	0	0	0
2434	0	0	0	0	0	0	0	0	0	0	0	0	0	0	0	1	0	1	0
2435	0	0	0	0	0	0	0	0	0	0	0	0	0	0	1	0	1	0	0
2437	0	0	2	0	1	1	3	0	2	1	1	5	1	0	0	0	1	0	0
2439	0	0	0	0	0	0	0	0	0	0	0	0	0	1	0	0	0	1	0
2440	0	0	0	0	0	1	1	0	0	0	0	0	0	0	0	0	0	0	0
2441	0	0	0	0	0	0	2	0	0	1	0	3	1	1	1	0	0	2	0
2442	0	0	0	0	0	0	0	1	0	0	0	1	1	0	0	0	0	0	0
2443	0	0	0	0	0	0	0	0	0	0	0	0	0	3	1	0	0	0	0
2447	0	0	0	0	1	0	0	0	0	0	0	0	0	1	0	0	0	0	0
2448	0	0	0	0	0	1	0	0	0	0	1	0	0	1	0	0	0	0	0
2450	0	0	0	0	0	0	0	0	0	0	0	0	0	0	4	0	0	1	0
2451	0	0	2	2	0	1	5	1	1	1	3	0	1	0	0	0	0	0	0
2452	0	0	0	0	0	0	0	0	0	0	0	3	0	0	1	0	0	0	0
2453	0	0	0	0	0	0	0	0	0	0	0	0	0	0	0	0	1	0	1
2454	0	0	0	0	0	0	0	0	0	0	1	0	0	0	0	0	0	0	0
2455	0	0	0	0	0	0	0	0	0	0	0	0	1	0	0	0	0	0	0
2456	0	0	0	1	2	1	0	0	0	0	0	0	0	0	0	0	0	0	0
2458	0	0	0	0	0	0	0	0	0	0	0	0	11	2	0	1	0	0	0
2459	0	0	0	0	0	0	0	0	0	0	0	0	0	0	0	1	0	0	0
2460	0	0	1	0	0	0	0	0	1	0	0	0	1	0	0	0	0	0	0
2461	0	0	0	0	0	0	0	0	0	0	0	0	0	1	1	0	0	0	0
2462	0	0	0	0	0	1	0	0	0	0	1	0	0	0	0	0	0	0	0
2463	0	0	0	0	0	0	0	0	0	0	0	0	0	1	0	0	0	0	0
2464	0	0	0	0	0	0	0	0	0	0	1	0	0	0	0	0	0	0	0
2465	0	0	8	1	0	0	0	0	0	0	0	0	0	0	0	0	0	0	0
2466	0	0	0	0	0	0	0	0	1	0	1	0	0	0	0	0	0	0	0
2467	0	0	2	0	0	0	0	0	0	0	0	0	0	0	0	0	0	0	0
2468	0	0	0	0	0	0	0	1	1	0	2	1	0	1	0	0	0	0	0
2469	0	0	0	0	0	0	0	0	0	0	1	0	0	0	1	0	0	0	0
2470	0	0	0	10	4	0	4	2	0	0	4	3	1	0	0	0	0	0	0
2471	0	0	0	0	0	0	1	0	0	0	0	1	8	3	1	0	0	0	0
2473	0	0	0	0	0	0	0	0	0	1	1	15	7	3	0	0	0	0	0
2475	0	0	0	0	0	4	0	0	0	0	0	0	0	0	0	0	0	0	0
2476	0	0	0	0	0	0	0	0	0	0	0	0	0	0	0	1	0	0	0
2477	0	0	0	0	0	0	1	0	0	0	0	0	0	0	0	0	0	0	0
2478	0	0	0	0	0	0	0	0	1	0	0	1	0	0	0	0	0	0	0
2479	0	0	0	1	0	0	0	1	0	0	0	0	0	0	0	0	1	0	0
2480	0	0	0	0	0	0	0	0	0	1	0	0	0	0	0	0	0	0	0
2481	0	0	0	0	0	0	0	0	0	0	0	0	0	0	0	1	0	0	0
2482	0	0	0	0	0	0	0	0	0	0	1	0	0	1	0	0	0	0	0
2484	0	0	1	7	4	1	0	0	0	0	0	0	8	1	0	0	0	0	0
2486	0	0	1	0	0	0	0	1	2	2	2	1	5	6	2	8	13	1	0
2488	0	0	0	1	0	0	0	0	0	1	0	1	0	0	0	0	0	0	0
2490	0	0	0	0	0	0	0	0	0	0	0	0	0	0	0	0	0	1	0
2491	0	0	0	0	0	0	0	0	0	0	0	0	1	0	0	0	0	0	0
2495	0	0	0	1	0	0	0	0	0	0	0	1	0	1	0	0	1	0	0
2496	0	0	0	0	0	0	1	0	0	0	0	0	0	0	0	0	0	0	0
2497	0	0	8	0	0	0	0	0	0	0	0	0	1	1	7	0	0	0	0
2498	0	0	0	0	0	0	0	0	0	0	0	0	0	0	0	0	0	0	1
2499	0	0	0	0	0	0	0	0	0	0	0	1	0	0	0	0	0	0	0
2500	0	0	0	0	0	0	0	1	0	0	0	1	0	0	0	0	0	0	0
2501	0	0	1	0	0	0	0	0	0	0	0	2	0	1	0	0	0	1	1
2502	0	0	0	0	1	0	0	0	0	0	0	0	0	0	0	0	0	0	0
2503	0	0	3	0	0	0	0	0	0	0	1	0	0	0	0	0	0	0	0
2504	0	0	0	1	0	0	0	0	0	0	0	0	0	0	0	0	0	0	0
2507	0	0	1	0	0	0	0	0	0	0	0	0	0	0	0	0	0	0	0
2508	0	0	0	0	1	0	0	0	0	0	0	0	0	0	0	0	0	0	0
2509	0	0	0	1	0	1	3	0	1	0	0	1	4	0	0	0	0	0	0
2510	0	0	0	0	0	1	0	0	0	0	0	0	0	0	0	0	0	0	0
2511	0	0	0	0	0	0	0	0	0	0	0	0	0	0	0	1	0	0	0
2512	0	0	0	0	0	0	0	0	0	0	0	0	0	0	1	0	0	0	0
2513	0	1	0	1	0	0	0	0	0	0	1	0	0	0	0	0	0	0	0
2515	2	2	1	2	0	3	4	0	1	3	3	1	0	1	0	2	3	0	0
2516	0	0	0	0	1	0	0	1	0	0	2	1	1	0	1	1	0	0	0
2517	0	0	0	0	0	0	0	0	1	0	0	1	0	0	0	0	0	0	0
2519	0	0	0	0	0	0	0	0	0	0	0	0	0	0	1	0	0	0	0
2521	0	0	0	0	0	0	1	1	1	0	0	0	0	0	3	2	0	0	0
2523	0	0	0	0	0	0	0	0	0	0	1	0	0	0	0	0	0	0	0
2524	0	0	0	0	0	0	0	0	0	0	0	0	1	0	0	0	0	0	0
2525	0	0	0	10	5	1	0	1	0	0	0	0	1	11	0	0	0	0	1
2526	0	0	0	0	0	1	0	0	0	0	0	0	0	0	0	0	0	0	0
2527	0	0	0	0	0	0	0	0	1	0	0	0	0	0	0	0	0	0	0
2528	0	0	0	0	0	0	1	0	0	0	0	1	0	0	0	0	0	0	0
2530	0	0	0	0	0	0	0	0	0	0	0	1	0	0	0	0	0	0	0
2531	0	0	0	0	0	0	0	1	0	1	0	0	1	1	0	1	0	0	0
2533	0	0	0	0	0	0	0	0	0	0	0	0	0	0	0	0	0	0	1
2534	0	0	0	1	0	0	0	0	0	0	0	0	0	1	0	0	0	0	0
2535	0	0	0	1	0	0	0	3	0	0	0	1	2	10	1	1	0	11	0
2536	0	0	0	0	0	1	0	0	0	0	0	0	0	0	0	0	0	0	0
2538	0	0	0	0	0	1	0	0	0	1	0	0	0	0	0	0	0	0	0
2539	0	0	0	0	0	0	0	0	0	0	0	0	1	0	0	0	0	0	0
[truncated: 192,732 more rows]
